# Supplementary material for: Establishment of skin cutaneous melanoma prognosis model based on vascular mimicry risk score
Source: Medicine (Baltimore). 2024 Feb 16;103(7):e36679. doi: 10.1097/MD.0000000000036679 (PMC10869071; doi:10.1097/MD.0000000000036679)
Supplement: Supplementary file 2 [file medi-103-e36679-s002.xls]

DEGs of SKCM
This table shows SKCM-related differential expression genes obtained from the gene expression data downloaded from TCGA database and GTEX database, which are used for screening VM-related SKCM differential expression gene
gene	conMean	treatMean	logFC	pValue	fdr
OR10V3P	1.88332346	0.163414468	-3.526673182	1.38E-85	3.83E-85
CPHL1P	1.424661559	0.676413635	-1.074641588	2.46E-10	2.90E-10
AL359853.1	0	1.842620941	Inf	2.27E-154	1.93E-153
RNU4ATAC18P	0.045421706	1.353194396	4.896843411	8.27E-186	1.56E-184
AC092652.1	0.646538932	2.075548642	1.682683592	1.49E-23	2.08E-23
CA15P1	0.311144985	0.794586647	1.352617558	7.56E-32	1.16E-31
AC141002.1	0	2.282167444	Inf	1.77E-248	2.18E-246
CHST9	2.036917168	5.461717515	1.422967385	2.81E-43	4.86E-43
CHST4	0.512559466	1.112666563	1.118230021	2.30E-21	3.12E-21
CHST6	4.789600968	9.64036806	1.009182761	1.28E-182	2.22E-181
BCL2A1	3.824519452	10.08551337	1.39893413	2.39E-188	4.92E-187
RPS4XP8	0.07118559	1.135813113	3.995996435	1.37E-155	1.19E-154
ITGAD	1.134108173	4.965306266	2.130324454	5.73E-166	6.22E-165
AC129492.1	4.532063789	11.07537424	1.289115377	2.30E-196	7.73E-195
AC129492.6	5.524592423	0.912638844	-2.597752069	3.63E-75	8.90E-75
CRTAM	2.47868846	5.486589241	1.146332617	3.40E-118	1.47E-117
FAM41C	3.171583941	0.337282404	-3.233174564	9.35E-155	8.00E-154
AF001548.3	1.259383328	0.184859608	-2.768215544	5.52E-40	9.24E-40
NBEAP3	1.495446852	0.060436384	-4.629015477	1.51E-74	3.68E-74
KRTAP2-3	3.446329639	0.863904876	-1.996116329	3.76E-30	5.66E-30
CASP5	1.296149993	3.098697516	1.257429252	8.68E-74	2.09E-73
AC234917.1	0.002451613	0.670014785	8.094318047	1.86E-140	1.19E-139
PPIAP9	0.305199612	2.112040281	2.790812319	4.39E-151	3.48E-150
PPIAP6	0.475530804	2.793490274	2.554458093	1.79E-167	2.02E-166
PPIAP2	0.459998911	1.97073674	2.099032717	1.70E-119	7.50E-119
PPIAP3	0.422011251	2.028499393	2.265059503	2.41E-133	1.35E-132
AC137055.1	0.018163224	0.797474662	5.456346499	3.10E-149	2.37E-148
GSDMC	8.840077058	3.621233011	-1.287577934	7.50E-125	3.62E-124
UPK1B	3.520086509	1.211551432	-1.538755234	1.15E-77	2.90E-77
DLGAP1	3.827253565	7.83610701	1.033827613	1.06E-115	4.43E-115
INO80B-WBP1	9.105849293	0.87689317	-3.376320584	1.53E-196	5.29E-195
RPL32P33	0.203608812	0.581825186	1.51478575	1.65E-50	3.09E-50
AC138035.2	8.02416405	0.004503006	-10.79924689	1.32E-205	5.81E-204
AC138035.3	2.209293347	0.021498312	-6.683217819	3.16E-101	1.06E-100
C2orf80	0.203023627	0.757337481	1.899288702	1.86E-49	3.44E-49
FAM210CP	0.584996602	1.256054514	1.102398931	5.44E-36	8.71E-36
MZB1	2.225851487	7.713565266	1.793040502	2.64E-148	1.97E-147
CDK3	8.470545157	3.866473451	-1.131436516	1.20E-195	3.41E-194
MSMB	5.443705295	1.142370227	-2.252558681	4.76E-99	1.56E-98
HAPLN4	2.270856186	0.06252273	-5.182711767	8.63E-149	6.50E-148
AL357060.1	0.001214006	6.170562804	12.31141136	5.71E-262	2.66E-259
HMGN2P31	0.018217912	0.682492387	5.227383454	2.46E-155	2.13E-154
HNRNPCP8	0.086441515	0.683909293	2.984008738	3.45E-108	1.27E-107
OR52N4	2.193352378	1.019887718	-1.104727279	6.66E-44	1.16E-43
RNU7-140P	0	0.732529957	Inf	1.35E-155	1.18E-154
SPDYE12P	2.297817406	5.436913756	1.242523783	1.95E-180	3.15E-179
LY6G6C	9.958500565	1.802256177	-2.466124441	7.90E-124	3.75E-123
RPS4XP2	0.87462685	2.687747783	1.619658219	5.61E-114	2.27E-113
SLC25A24P1	0.510155139	2.161514785	2.08303476	1.19E-54	2.34E-54
SLC25A24P2	0.099377609	1.446104951	3.863107623	4.09E-80	1.06E-79
KRTAP11-1	2.827399096	0.195830753	-3.851796295	2.06E-62	4.38E-62
GOLGA8IP	2.5951102	0.478953689	-2.437837733	6.37E-110	2.42E-109
LRRC26	4.150102748	0.726063042	-2.514980331	2.31E-70	5.36E-70
LRRC25	4.133885284	8.299296952	1.005490774	1.67E-176	2.41E-175
LRRC24	5.570906912	0.476317752	-3.547915985	3.42E-197	1.22E-195
MIR193A	0.002142021	0.618061833	8.172634785	2.83E-127	1.42E-126
LINC01099	0.040916185	0.778031375	4.249084791	1.68E-101	5.66E-101
HMGN2P18	0.0023193	0.388989074	7.389896072	7.60E-115	3.13E-114
RIIAD1	0.57663505	1.23026544	1.093239185	5.18E-23	7.17E-23
GOLGA8T	3.066105373	0.494829589	-2.631403604	3.57E-112	1.40E-111
GOLGA8Q	4.221574844	0.476386697	-3.147576259	8.85E-166	9.54E-165
GOLGA8S	4.349767046	0.635958721	-2.773933107	6.82E-186	1.29E-184
GOLGA8R	6.95814479	2.920451599	-1.252511225	1.48E-192	3.52E-191
GOLGA8M	4.114840846	0.313827755	-3.712791776	8.17E-180	1.30E-178
GOLGA8O	4.453591125	0.582229061	-2.935310358	2.26E-139	1.42E-138
GOLGA8N	9.948624113	4.468877774	-1.154584429	2.96E-196	8.98E-195
GOLGA8K	4.128227052	0.908540914	-2.183898932	7.10E-174	9.61E-173
GOLGA8J	1.896217823	0.041857999	-5.50147756	2.29E-123	1.08E-122
GOLGA8G	1.616631313	0.066376988	-4.60616373	4.42E-93	1.34E-92
OGFR-AS1	0.824177608	2.650204308	1.685076411	1.26E-116	5.34E-116
MIR635	0.02939581	6.080956581	7.692543948	4.48E-257	8.99E-255
IGHV1-2	0.589542061	6.201566134	3.394965946	2.39E-151	1.90E-150
GATA3-AS1	4.385508603	0.430440949	-3.348856931	5.76E-114	2.33E-113
LINC00326	0.196980352	2.687260186	3.770012375	1.52E-128	7.77E-128
ITM2BP1	1.317806416	0.137213425	-3.263644907	6.48E-75	1.58E-74
TRAV23DV6	0.089324555	1.838978604	4.363704056	9.79E-138	5.96E-137
MEIS1-AS2	1.543600426	0.344276351	-2.16466036	6.81E-53	1.31E-52
SETP9	0.184102204	0.799114047	2.117894514	8.90E-44	1.55E-43
TRIML2	1.042832489	2.156755063	1.048354907	1.26E-29	1.88E-29
TMEM163	2.396172776	7.265231343	1.6002768	5.84E-176	8.33E-175
FOXN1	8.390462385	1.372961151	-2.611459514	4.01E-103	1.38E-102
IGHV4-4	0.236158492	3.477438648	3.880197745	1.17E-127	5.89E-127
AC067945.3	0.419473285	1.214173339	1.53332356	1.18E-54	2.31E-54
AC090559.1	0	5.215082411	Inf	5.76E-260	1.50E-257
RPL15P2	0.708993868	2.371438973	1.741917687	2.13E-110	8.15E-110
AC000403.1	0.006381397	4.706552796	9.526582736	1.24E-258	2.97E-256
AL110292.1	0	1.147992266	Inf	1.10E-112	4.36E-112
RNU1-67P	0.104560136	0.73801714	2.819321395	7.63E-91	2.26E-90
LINC01215	0.998748762	3.186438175	1.673750954	1.61E-70	3.74E-70
LINC01214	1.445742866	0.377813856	-1.936063464	1.48E-46	2.65E-46
HMGN1P4	0.233212683	0.9160618	1.973798676	1.09E-94	3.36E-94
HIST2H3PS2	1.242764347	0.026777498	-5.536387766	2.15E-65	4.71E-65
C8orf49	0.116239695	1.684499663	3.857145417	2.34E-82	6.25E-82
MB	6.93171515	2.472586522	-1.487191365	1.15E-142	7.74E-142
SLC18A1	0.487876621	2.766510372	2.503479076	9.61E-107	3.48E-106
STRC	6.046318441	2.170442976	-1.478067444	6.50E-150	5.02E-149
DUX4L9	0.310900186	1.386340913	2.156758688	4.10E-47	7.42E-47
B3GALT5-AS1	2.450907195	0.538290545	-2.186858866	3.83E-78	9.73E-78
RSF1-IT1	0.374634484	1.025000156	1.452068524	4.75E-54	9.23E-54
C16orf54	2.56498143	6.852170926	1.417612759	1.13E-166	1.24E-165
CHMP4C	7.860417772	3.244466088	-1.276624906	3.90E-86	1.09E-85
AP005242.1	0	1.23683466	Inf	6.01E-133	3.34E-132
KRT8P26	3.278831357	0.847264708	-1.952297019	8.79E-124	4.17E-123
GACAT2	2.456512663	0.652073955	-1.913504174	4.03E-71	9.42E-71
AC079140.1	0	0.461478071	Inf	1.36E-111	5.30E-111
SYT8	8.950677856	1.994965583	-2.165633088	1.34E-117	5.76E-117
SYT9	3.08050811	0.93634948	-1.718049332	4.05E-97	1.29E-96
LINC01254	2.156182099	0.207661532	-3.37617313	6.43E-78	1.63E-77
SYT4	1.287847905	0.351907188	-1.871695334	9.73E-42	1.66E-41
SYT6	2.129329997	5.046531181	1.244892516	1.24E-73	2.99E-73
IGKV1-12	0.153263925	2.745386676	4.1629193	7.43E-125	3.58E-124
IGKV1-16	0.457791795	5.708500154	3.640348233	1.97E-159	1.85E-158
IGKV1-17	0.564372745	5.776482812	3.355471107	6.18E-151	4.89E-150
HSFX2	2.701718943	0.389103765	-2.795650755	2.86E-82	7.61E-82
HSFX1	4.913313924	0.83700374	-2.553390444	5.67E-168	6.50E-167
DRC7	0.782894619	1.709385658	1.126587891	3.86E-44	6.76E-44
HIST1H4PS1	0.232710985	1.759744268	2.918754566	5.78E-121	2.62E-120
TTC29	1.687512902	0.471917055	-1.838293317	1.36E-42	2.33E-42
TTC24	0.87559787	3.738644157	2.094174812	1.32E-122	6.13E-122
EGFR-AS1	4.830062751	0.23182132	-4.380956777	3.69E-189	7.81E-188
AC005224.2	3.943102511	0.127344044	-4.952527822	1.98E-197	7.17E-196
CBX3P7	2.009443876	6.32433925	1.654118476	9.77E-128	4.93E-127
CBX3P4	0.597980949	1.713601975	1.518860621	4.84E-76	1.20E-75
AC063976.2	0	2.00060637	Inf	4.14E-219	2.38E-217
EOMES	1.839544155	8.066802466	2.132648623	1.14E-193	2.83E-192
ZSWIM5P2	0.01267724	1.851453245	7.190273674	4.16E-177	6.10E-176
TRBJ2-7	0	1.538588639	Inf	5.76E-170	6.97E-169
TRBJ2-1	0	1.209487205	Inf	4.26E-147	3.10E-146
TRBJ2-2	0	0.767429042	Inf	9.32E-119	4.07E-118
TRBJ2-3	0	1.24846548	Inf	1.02E-150	8.05E-150
SNORD48	0	0.521688007	Inf	6.43E-129	3.32E-128
CNGB3	0.616690332	1.273508108	1.046190012	6.48E-31	9.83E-31
PLA2G7	3.937727226	7.944626911	1.012616294	1.82E-152	1.49E-151
PLA2G3	6.943211368	1.326775905	-2.387678374	3.38E-94	1.04E-93
AC016831.5	0.112528924	0.935337247	3.055190771	1.78E-109	6.70E-109
MIR8071-2	0	1.853674733	Inf	1.06E-144	7.35E-144
MIR8071-1	0	1.627628522	Inf	4.58E-130	2.42E-129
ELFN1-AS1	0.847505033	4.459392218	2.395553253	6.77E-107	2.46E-106
LGALS9B	2.507353497	1.138071378	-1.139574364	2.10E-26	3.02E-26
NKAIN4	2.122710209	7.676804573	1.854598493	2.10E-158	1.93E-157
NKAIN3	0.599248185	2.825229883	2.237142721	7.59E-86	2.12E-85
VGF	4.587067413	10.63795647	1.213577024	1.33E-146	9.56E-146
AC009495.1	0	4.500197553	Inf	5.75E-247	6.48E-245
AC009495.3	1.12864959	3.742993091	1.729594741	7.68E-121	3.48E-120
AC009495.2	1.299224725	4.526780111	1.800834236	2.00E-132	1.10E-131
TPMTP1	0.877259569	2.474020147	1.495781565	6.76E-85	1.86E-84
VDAC1P2	0.959503392	2.734554913	1.510946221	4.22E-101	1.41E-100
VDAC1P6	0.387368209	0.893401187	1.205602612	2.58E-54	5.04E-54
VDAC1P7	0.179879029	0.526491284	1.549382647	7.46E-65	1.63E-64
CLEC18A	4.93888736	1.635794872	-1.59419422	1.84E-139	1.15E-138
CLEC18C	2.638856965	0.304532658	-3.1152443	1.14E-86	3.22E-86
RPL4P3	0.96808095	2.702001223	1.480828733	4.16E-101	1.39E-100
SDR42E1	9.003470366	4.500633348	-1.000353154	1.76E-96	5.57E-96
ALOX12B	8.866495357	2.732179476	-1.698311709	7.74E-71	1.80E-70
HSPA8P16	0.064479937	0.790160243	3.615223016	9.39E-134	5.31E-133
RNU1-47P	0.054967896	0.957906034	4.123222983	3.73E-104	1.30E-103
WNT1	0.444323164	1.350324132	1.603624494	1.44E-50	2.70E-50
LAMA5-AS1	1.77801489	0.449339101	-1.984390891	3.00E-49	5.55E-49
FTH1P4	1.243077572	3.250794245	1.386875917	2.43E-114	9.89E-114
PCAT1	1.688529249	3.513694902	1.057221756	1.44E-71	3.39E-71
PCAT7	0.536772904	4.149410316	2.950522573	1.04E-118	4.55E-118
AL121748.1	0	0.619633799	Inf	4.17E-134	2.37E-133
IGHV5-78	0.099116154	2.02560877	4.353091545	1.47E-123	6.94E-123
PPP1R27	3.149350775	1.095569622	-1.523373285	7.39E-117	3.15E-116
LMX1A	1.877956836	0.66979851	-1.487364833	9.39E-30	1.41E-29
ZNF197-AS1	1.181431685	2.742174945	1.214784406	4.51E-74	1.09E-73
GBX2	0.721179236	4.05732025	2.492097416	2.26E-128	1.15E-127
GBX1	0.27968772	0.944931066	1.756392172	4.20E-42	7.19E-42
CNR2	0.611421124	3.317435794	2.439830243	2.18E-113	8.73E-113
TRBV20-1	0.979880852	4.748247313	2.276716838	2.13E-148	1.59E-147
SHANK2	7.620320912	3.593156533	-1.084599968	1.19E-133	6.74E-133
MIR7856	0	0.598510697	Inf	1.22E-130	6.50E-130
AC110056.1	0	0.85859378	Inf	9.27E-154	7.79E-153
AC055876.2	0	0.434992641	Inf	2.49E-114	1.01E-113
OSTCP4	0.010837065	0.69140286	5.995480579	1.94E-153	1.62E-152
MIR6819	0.001331877	0.434164465	8.34863715	1.12E-111	4.35E-111
FAM151A	0.715143666	3.759670431	2.394301202	3.08E-147	2.25E-146
SNORD91A	0.220166637	0.499571191	1.182094413	8.55E-32	1.31E-31
LDLRAD4-AS1	1.442210218	0.14470826	-3.317062288	6.49E-61	1.36E-60
RPL13AP6	1.277535192	3.250786059	1.34742558	1.80E-118	7.84E-118
RPL13AP3	0.478864339	3.698325361	2.949183245	1.02E-200	3.98E-199
RPL13AP2	0.071962955	2.106572532	4.871499355	6.34E-213	3.28E-211
HNRNPA1P57	0.045510984	0.597054652	3.713576313	3.79E-104	1.33E-103
AC010900.1	0.001207379	1.8772991	10.60256397	2.96E-232	2.22E-230
SPIN2A	5.596578625	1.670907281	-1.743913449	5.88E-184	1.06E-182
LINC01198	2.225878312	6.258881468	1.491530131	5.68E-122	2.61E-121
LINC01194	0.014612005	2.829466894	7.597232265	7.18E-136	4.22E-135
CDC42-IT1	1.134672056	0.471411629	-1.267216134	3.37E-23	4.67E-23
AC026403.1	0	6.38626787	Inf	2.70E-262	1.44E-259
OR5P1P	1.047618889	0.019075235	-5.779269326	5.15E-75	1.26E-74
PCDH20	4.730612118	0.606319443	-2.963876882	1.37E-115	5.71E-115
MT1P1	0.120069774	0.598137146	2.316603299	2.32E-69	5.32E-69
AP001282.1	0	0.386739415	Inf	1.68E-110	6.42E-110
CTBP2P7	1.808561708	0.50337291	-1.84514334	2.85E-70	6.59E-70
RPL15P20	0.108794863	1.354233734	3.637794423	1.59E-169	1.91E-168
AC021087.1	0.002546878	4.079403082	10.64541245	4.25E-261	1.48E-258
HSP90B3P	0.431321289	1.673304841	1.955865468	2.04E-97	6.54E-97
RPL36AP39	0.08161022	0.459549961	2.493399975	1.18E-75	2.91E-75
TM4SF19	2.315742665	4.646738682	1.004743571	8.50E-65	1.85E-64
LAMB4	9.859198769	3.51038763	-1.48984006	8.24E-160	7.82E-159
MIR933	0	0.521931447	Inf	5.44E-121	2.47E-120
HNRNPABP1	0.055299204	0.832824201	3.912681378	2.17E-146	1.56E-145
SIRPG-AS1	0.114032568	1.221386027	3.421001425	1.05E-85	2.94E-85
GAS2L2	2.806019878	0.607318067	-2.208001035	2.61E-93	7.96E-93
UOX	0.811449646	1.999456269	1.301034251	5.68E-50	1.06E-49
CPN1	0.137315476	7.628781691	5.79588654	7.66E-222	4.63E-220
TP73-AS1	0.07954929	9.510456922	6.901521798	4.59E-245	4.83E-243
FOXD1-AS1	4.831529095	0	#NAME?	2.07E-200	8.02E-199
ARHGAP40	8.199042093	2.094987913	-1.968513447	6.11E-118	2.64E-117
AC104837.1	0	4.038127709	Inf	2.44E-255	4.19E-253
OTP	0.28003152	1.205999779	2.106568513	4.26E-69	9.72E-69
KRT39	2.655021658	0.327219771	-3.020391804	6.20E-78	1.57E-77
KRT38	2.241660897	0.125963831	-4.153486612	3.94E-67	8.80E-67
KRT31	7.363842463	0.840426668	-3.131264917	9.49E-107	3.44E-106
KRT32	3.095667024	0.656904746	-2.236494207	1.03E-48	1.88E-48
KRT35	2.756354698	0.208384995	-3.725438246	8.27E-61	1.73E-60
IL20	2.559602535	0.984091072	-1.37905606	5.70E-45	1.01E-44
IL25	1.225358817	0.115334903	-3.409303197	8.39E-53	1.61E-52
IL27	0.758428558	2.900808771	1.935369999	9.56E-107	3.46E-106
AC020931.1	0	2.774079168	Inf	1.62E-251	2.29E-249
IGLV1-36	0.205083615	3.66014343	4.157616046	4.72E-146	3.35E-145
ADCY8	5.285214511	1.866024303	-1.501994252	4.86E-77	1.22E-76
DDI1	1.207491033	0.140001859	-3.108494582	4.99E-39	8.26E-39
AC093390.1	1.799390074	0.16059592	-3.486000828	6.60E-82	1.75E-81
CTLA4	2.919659915	6.993254971	1.260163774	2.12E-151	1.70E-150
USP32P1	8.659227426	4.050464196	-1.096151059	4.68E-105	1.66E-104
USP32P2	6.817088286	1.827997648	-1.898891453	4.57E-128	2.32E-127
AC137723.1	0	0.736138153	Inf	3.78E-153	3.13E-152
RBP3	1.117850919	0.103427331	-3.43403842	1.45E-59	3.00E-59
BHMT	2.833974441	1.293663867	-1.131363937	2.35E-61	4.94E-61
GAPDHP39	0.185219584	0.420890942	1.184209812	1.67E-36	2.68E-36
GAPDHP38	0.794276042	2.75998305	1.796947015	3.62E-123	1.70E-122
GAPDHP33	1.337642761	2.977479375	1.154398642	2.20E-66	4.87E-66
GAPDHP37	0.124233753	0.920507214	2.88937183	1.49E-87	4.25E-87
AC007381.1	0	0.748777196	Inf	3.88E-112	1.53E-111
EPN2-AS1	2.270324183	0.752658334	-1.592831304	2.11E-80	5.51E-80
PLA2G2C	0.484198156	1.07090332	1.145158751	9.06E-36	1.45E-35
PLA2G2D	0.480152386	6.723459684	3.807639539	6.11E-185	1.13E-183
PLA2G2F	7.194362666	1.088229823	-2.724883616	7.45E-81	1.95E-80
RNA5SP101	0	1.573777067	Inf	1.71E-189	3.67E-188
RPS4XP13	1.091820566	2.322633567	1.089025786	9.48E-59	1.94E-58
GUSBP3	5.130148064	1.209228818	-2.084913198	7.32E-183	1.27E-181
RNU7-171P	0	1.15174063	Inf	7.42E-195	1.96E-193
GUSBP9	5.524045288	1.799426396	-1.618188056	4.59E-190	1.01E-188
OR2C3	0.102849612	1.774215037	4.108572621	1.79E-99	5.91E-99
REG1A	4.433915669	0.751204972	-2.561302815	2.43E-97	7.77E-97
REG1B	3.14796535	0.089353767	-5.138747298	5.00E-106	1.80E-105
IGKV2-30	0.488791376	3.275098724	2.744247659	9.89E-91	2.92E-90
AC008277.1	0.986538676	0.455011363	-1.116473036	8.90E-15	1.11E-14
ACTBP9	0.149689871	2.173863694	3.860212976	2.30E-194	5.90E-193
GRM5-AS1	1.47921542	0.191955743	-2.945986542	8.48E-61	1.77E-60
ACTBP2	2.002215564	4.370233911	1.126113193	4.79E-102	1.62E-101
ACTBP7	0.163709861	3.38472342	4.369824822	2.07E-228	1.41E-226
SERPINB3	6.750658162	2.411445881	-1.485129733	8.94E-86	2.49E-85
SERPINB2	10.33184136	4.282183138	-1.270678995	5.06E-155	4.37E-154
SERPINB5	11.12493923	2.893241243	-1.943038928	1.13E-136	6.71E-136
SERPINB7	11.349951	2.967028302	-1.935595476	1.53E-176	2.21E-175
AC006116.1	0	1.057884514	Inf	1.54E-183	2.72E-182
AL162586.1	0	5.702543475	Inf	2.70E-262	1.44E-259
TRIM51	0.042225512	7.235433294	7.420820703	8.98E-242	8.61E-240
ASXL3	4.150199956	1.737036522	-1.256552759	9.74E-120	4.32E-119
SPATA13	1.391861968	10.44182761	2.907286196	6.60E-202	2.65E-200
SPATA12	1.594100278	4.01222129	1.331658793	4.63E-112	1.82E-111
PRMT1P1	2.294687904	1.015380514	-1.17627747	6.62E-75	1.61E-74
GPR143	4.810745625	11.1935672	1.21833745	6.78E-129	3.50E-128
RNU6-930P	0	0.521585125	Inf	1.97E-120	8.87E-120
CITED1	2.765719871	9.08386138	1.715650652	4.96E-186	9.40E-185
AC018690.1	0	4.44162855	Inf	3.43E-259	8.28E-257
AF106564.1	0	1.51738338	Inf	3.08E-123	1.45E-122
BHMG1	0.562826255	1.39685827	1.311424113	1.11E-55	2.20E-55
COX6B1P5	0.387900444	1.060602873	1.451126228	3.52E-59	7.25E-59
HLA-P	0.007739709	1.244319846	7.328862287	1.01E-155	8.87E-155
BIN2P1	0.139043463	0.67632581	2.282182493	1.44E-64	3.12E-64
E2F6P1	1.304928605	0.01546215	-6.399086131	6.31E-80	1.64E-79
POU4F1	2.023686602	4.177162899	1.045537521	9.39E-50	1.75E-49
LINC01546	2.074601759	0.964364146	-1.105184504	3.92E-41	6.64E-41
LINC01545	0.621474362	2.177218373	1.808719335	6.47E-99	2.11E-98
RASA4	10.77233345	4.205252005	-1.35706663	2.62E-196	8.08E-195
MIR4263	0	2.305577191	Inf	1.01E-247	1.18E-245
AC090616.2	3.854247552	0.277303791	-3.796909992	1.58E-188	3.27E-187
LINC00634	1.458375865	4.355241023	1.57838997	2.01E-141	1.31E-140
BIVM-ERCC5	4.600256929	0.365204383	-3.654938455	8.29E-55	1.63E-54
MIR3682	0.004585016	2.469335874	9.072980518	6.18E-240	5.62E-238
AC016866.1	0	1.622134806	Inf	6.01E-210	2.95E-208
SPTA1	1.720998249	4.964503717	1.528403875	1.15E-114	4.73E-114
AC104695.4	0.395273906	1.097969393	1.473913215	3.99E-46	7.13E-46
PGM5P4-AS1	2.027154683	0.307002466	-2.72313403	5.48E-98	1.77E-97
NAT8	0.853436943	2.518107866	1.560983616	3.38E-49	6.25E-49
NAT2	1.324139004	0.354457528	-1.901369903	1.24E-28	1.83E-28
AC008280.3	0.737702502	4.39041282	2.573245565	3.13E-192	7.36E-191
AC023590.1	0.241991294	2.079330162	3.103091802	1.19E-137	7.21E-137
AC079776.1	0.285003735	1.108456728	1.959499721	4.12E-89	1.19E-88
AC079776.2	2.909677622	0.000953293	-11.57565148	9.54E-162	9.43E-161
VTI1BP1	0.299485316	0.880192549	1.55533389	1.23E-63	2.65E-63
SLC35F4	1.576644404	0.557812944	-1.499003994	3.69E-42	6.33E-42
SLC35F1	3.669997216	7.39856616	1.011466735	4.86E-111	1.88E-110
LMAN1L	2.052340709	0.224070609	-3.195244924	3.61E-110	1.37E-109
TRIM34	8.136306147	4.044524615	-1.008403824	3.59E-195	9.77E-194
TYR	5.725960361	13.67265482	1.25570381	1.46E-147	1.07E-146
WIF1	5.443310708	1.836073346	-1.567860697	1.96E-94	6.05E-94
RPL32P31	0.029258276	0.530077667	4.179287084	6.26E-101	2.09E-100
ERI3-IT1	1.807379797	0.853702641	-1.082094154	3.10E-41	5.26E-41
HAR1A	0	3.65013899	Inf	2.81E-252	4.18E-250
RNU1-36P	0.140740322	1.861592062	3.725429344	5.98E-150	4.62E-149
LINC01348	4.839167833	0.866681281	-2.481185526	1.89E-156	1.67E-155
RDM1	1.53520107	4.424026073	1.526932266	3.57E-125	1.73E-124
AC138035.1	0.540616018	3.613013373	2.740526432	8.92E-187	1.73E-185
TMEM246-AS1	0.469818976	1.285816235	1.452507581	8.87E-30	1.33E-29
KLHL10	2.616164471	1.087502294	-1.266434798	2.03E-85	5.64E-85
KLHL14	2.078223367	4.408526093	1.084945675	9.19E-58	1.86E-57
TONSL-AS1	1.721449429	3.447214366	1.001807217	1.84E-76	4.57E-76
PTCHD3P1	3.330230226	0	#NAME?	5.85E-146	4.15E-145
AC241952.1	0	7.553506679	Inf	2.70E-262	1.44E-259
SLN	3.924835737	1.325423298	-1.566179091	3.39E-103	1.17E-102
PHGR1	2.179001477	0.125211364	-4.121229759	1.25E-110	4.79E-110
CAP2P1	2.819191837	0.44395545	-2.666794834	2.82E-130	1.49E-129
RPL21P32	1.486203661	0.363373479	-2.032106795	8.34E-63	1.78E-62
KRTAP3-2	2.7677867	0.269126166	-3.362378195	7.66E-76	1.89E-75
KRTAP3-3	2.394372675	0.122656349	-4.286953899	4.89E-64	1.06E-63
TRBV12-5	0.104714576	0.933616231	3.156367363	1.55E-77	3.91E-77
GK-IT1	0.133303349	0.597539135	2.164320183	1.89E-63	4.06E-63
ROS1	4.263941465	1.225434322	-1.798894469	1.44E-56	2.89E-56
C8orf37-AS1	0.610401709	1.368285973	1.164538879	8.76E-40	1.46E-39
RN7SL2	0.024479582	9.15417398	8.546706998	1.13E-256	2.19E-254
RN7SL3	0.022480223	2.895725823	7.009124859	6.43E-245	6.71E-243
RNU6-418P	0.009352698	1.007529806	6.751224253	6.78E-170	8.18E-169
OR7E47P	0.19322754	2.204179424	3.511869034	8.82E-148	6.51E-147
LINC00871	0.683072765	1.944793082	1.509505489	9.42E-37	1.52E-36
AP000781.1	0	2.078096006	Inf	1.85E-245	1.96E-243
KRT33B	2.670333654	0.217236735	-3.619680028	3.47E-56	6.91E-56
NDUFA3P1	0.288625875	0.587434093	1.025226355	5.23E-36	8.37E-36
ESRRAP2	0.540362751	2.485095946	2.201301419	7.94E-127	3.95E-126
AC008781.1	0	0.693485575	Inf	1.54E-152	1.26E-151
NKX6-2	2.11112595	0.235667622	-3.163187184	3.12E-123	1.47E-122
AL160291.1	0	0.713408185	Inf	8.86E-139	5.48E-138
AC104458.1	0	1.067584158	Inf	1.12E-158	1.04E-157
IGSF11	4.634416537	10.30473355	1.152847578	3.98E-172	5.10E-171
HNRNPA1P68	1.720395919	0.360389658	-2.2551111	6.98E-76	1.72E-75
AC073130.2	0	1.962607067	Inf	1.55E-220	9.10E-219
LY6G6D	2.342613193	0.147415912	-3.9901546	4.19E-85	1.16E-84
AC044860.1	0.00056863	1.713151221	11.55687548	6.18E-213	3.21E-211
RPL35AP4	0.004774851	0.518802003	6.763584382	2.00E-114	8.16E-114
LINC00402	0.880905734	1.844883074	1.066469834	4.42E-28	6.49E-28
RBBP8NL	5.510726069	1.314231114	-2.068023412	1.26E-66	2.79E-66
AC079949.1	0	3.968483421	Inf	5.76E-222	3.49E-220
NYX	0.086530381	1.503211507	4.118697446	1.19E-107	4.36E-107
AC046176.1	0	3.308793938	Inf	2.44E-255	4.19E-253
AC134878.2	0	2.82376753	Inf	1.85E-245	1.96E-243
ORM1	3.058549332	0.744285652	-2.038919217	1.43E-67	3.22E-67
RPS9P1	2.405605926	0	#NAME?	1.94E-134	1.11E-133
AL359851.1	0	1.482769174	Inf	1.65E-193	4.05E-192
AC093787.1	0.001348328	2.871646598	11.05649065	6.64E-165	7.03E-164
KIR3DX1	0.241372335	2.019261753	3.064495701	3.84E-133	2.15E-132
AC026471.6	1.711888397	5.006281267	1.548150697	1.94E-141	1.27E-140
RNU1-28P	1.98993643	0.021895657	-6.505933809	1.52E-189	3.29E-188
MOBP	3.14564	1.133460373	-1.472619618	7.23E-87	2.04E-86
RPS3AP2	0.282547816	0.718980063	1.347456726	3.88E-49	7.17E-49
MIR219A1	0.002285542	1.264258573	9.111539597	4.56E-206	2.03E-204
AC024560.3	9.520674235	2.530798066	-1.911471347	2.45E-196	7.73E-195
ZMYND19P1	1.269860291	0.458071096	-1.471026344	3.09E-37	5.03E-37
RNU6ATAC18P	0.001763538	0.560286296	8.311547587	4.28E-112	1.68E-111
C5orf46	7.549921608	2.417385021	-1.643014393	1.09E-93	3.34E-93
C5orf47	0.471148116	1.144956265	1.281039912	9.50E-33	1.47E-32
RAB27B	9.903487077	4.530757947	-1.128184178	1.55E-173	2.08E-172
RNU1-103P	0.138098146	1.110297342	3.007180233	3.73E-123	1.75E-122
AC243836.1	0.001007014	0.63479866	9.300071476	9.33E-126	4.57E-125
AC105339.1	1.543862616	0.471424299	-1.711446349	2.42E-55	4.78E-55
AC007743.1	5.226966391	2.489300023	-1.070233761	1.32E-162	1.33E-161
SPRR4	5.966998038	0.761833973	-2.969456772	1.73E-101	5.84E-101
ST3GAL5-AS1	1.983379422	5.123979913	1.369304127	6.68E-163	6.76E-162
AC104590.1	0	2.056369149	Inf	1.86E-228	1.27E-226
LRAT	2.628358295	6.865921605	1.385291429	4.35E-125	2.11E-124
LINC01114	2.271311088	0.822358521	-1.465685913	4.67E-51	8.81E-51
LINC01118	2.647605306	0.980835034	-1.432605651	2.77E-80	7.21E-80
AC138649.1	0.217333111	3.662671537	4.074916432	7.04E-165	7.45E-164
MIR4639	0	0.644868414	Inf	4.17E-134	2.37E-133
LINC01514	2.178395286	0.198337543	-3.457236071	7.17E-77	1.79E-76
GCGR	3.894308156	0.733496689	-2.408504691	2.85E-73	6.83E-73
LINC00243	1.297953671	2.974286565	1.196304765	6.96E-77	1.74E-76
TRBV6-5	0.279375865	3.227528568	3.530150566	1.94E-147	1.42E-146
TRBV6-6	0.197515514	2.327801345	3.55893006	3.79E-134	2.17E-133
DCD	10.08974403	0.509884008	-4.306576673	3.51E-161	3.43E-160
CDH20	5.096229145	1.614874704	-1.658007915	1.65E-160	1.58E-159
AC092614.1	0	3.850148669	Inf	4.16E-256	7.70E-254
RNA5SP108	0.003797584	0.846308329	7.799957495	6.48E-163	6.57E-162
OR6L2P	1.261673696	0.205430597	-2.618615858	1.12E-45	2.00E-45
RN7SL199P	0.982198056	0.006709233	-7.193722347	4.94E-112	1.94E-111
AC114730.2	1.215993051	0.587669393	-1.049058316	5.40E-18	7.05E-18
AC139256.1	0	1.797913802	Inf	1.22E-230	8.82E-229
SH2D1B	1.591494027	3.82650077	1.265643948	4.80E-94	1.48E-93
SH2D1A	2.112340319	6.148820979	1.541467518	1.78E-140	1.14E-139
PRR13P5	2.329659119	5.77035724	1.308541766	1.47E-181	2.45E-180
CSDC2	6.276896249	2.517571841	-1.318018415	6.87E-142	4.53E-141
RPL12P33	0.357092262	1.407594993	1.978863509	1.09E-89	3.19E-89
RPL12P37	0.087215699	0.703253712	3.011385505	2.52E-95	7.84E-95
RPL12P38	1.147520947	2.628812357	1.195890679	8.72E-79	2.23E-78
EEF1A1P10	0.926508548	3.870999899	2.062830078	1.14E-167	1.29E-166
EEF1A1P17	0.199392588	2.637927943	3.725721469	3.39E-204	1.45E-202
EEF1A1P15	0.002006103	0.602970251	8.231547012	8.04E-119	3.52E-118
LYPD2	5.374209319	0.923489556	-2.540884963	4.89E-79	1.25E-78
LYPD1	2.972622667	8.079165617	1.44246996	1.41E-175	1.98E-174
LYPD8	0.928722691	6.64059231	2.83799214	3.04E-177	4.47E-176
ANKRD30A	1.00236335	0.21454275	-2.224068516	3.33E-35	5.29E-35
RGS5	4.936002121	10.61867729	1.10518915	3.32E-196	9.87E-195
E2F3P1	0.535823055	1.110459303	1.051327959	1.67E-25	2.39E-25
FP671120.2	0.371176716	3.713295655	3.322522071	2.41E-187	4.76E-186
FP671120.5	0.032530549	3.567147409	6.776831838	1.90E-253	3.11E-251
CD22	4.104959158	8.945822122	1.123846204	6.99E-180	1.12E-178
PSG7	2.324872146	0.367679729	-2.660629836	1.49E-87	4.24E-87
PSG4	5.695514519	2.518488461	-1.177268057	6.62E-60	1.37E-59
PSG5	4.763615477	1.156590517	-2.042178784	8.27E-98	2.66E-97
PSG1	2.158695859	0.406419914	-2.409116994	1.15E-28	1.70E-28
TMEM244	0.392755453	0.807878486	1.040507005	2.03E-32	3.12E-32
CTAGE8	7.415242844	0.873514316	-3.085590688	3.04E-169	3.61E-168
CTRB2	4.535158631	0.956398829	-2.245468745	1.76E-88	5.05E-88
CTRB1	4.028572491	0.760438538	-2.405365162	1.67E-60	3.48E-60
RPL23AP61	0.019314129	0.799744919	5.37181143	4.09E-161	3.99E-160
CKMT1A	7.975444185	3.113051926	-1.35723523	1.41E-82	3.77E-82
CKMT1B	8.285859758	3.708407657	-1.159851557	1.95E-85	5.41E-85
DEFA1B	1.730060381	0	#NAME?	1.54E-88	4.45E-88
BCL2L14	1.313427915	3.658202152	1.477797778	1.18E-120	5.31E-120
BCL2L10	5.462399377	1.699504985	-1.684420205	9.56E-112	3.73E-111
FAM27B	1.509112095	0.017246337	-6.451266159	7.95E-112	3.11E-111
SNRPGP9	0.032300102	1.587225426	5.618824523	4.53E-214	2.38E-212
BTF3P9	0.028096254	1.014331756	5.174008009	2.05E-174	2.82E-173
BTF3P4	0.199928756	1.106124954	2.467956472	1.16E-110	4.47E-110
BTF3P7	0.243956317	1.312712256	2.427855967	4.09E-113	1.63E-112
IGHV1-3	0.261894173	2.904233931	3.471101801	2.28E-105	8.12E-105
LHX3	0.925562225	0.300669171	-1.622153035	1.42E-21	1.93E-21
LHX8	0.166723021	1.122265866	2.750889264	4.16E-66	9.19E-66
LHX9	0.47799333	1.486607148	1.636961059	3.50E-46	6.27E-46
LINC00322	0.115505223	1.995033813	4.110383209	1.31E-125	6.38E-125
LINC00323	2.379154757	5.041499444	1.083403766	5.52E-100	1.83E-99
SLC38A4	7.05181596	1.976585431	-1.834984511	5.10E-170	6.18E-169
SLC38A8	0.280637482	2.502656337	3.156680579	4.42E-78	1.12E-77
AP000560.1	0	2.458410391	Inf	5.76E-241	5.29E-239
TRBV21-1	0.044879225	1.063370694	4.566453047	6.28E-104	2.19E-103
RPL5P3	0.633509216	1.784603379	1.494165964	1.70E-74	4.14E-74
RPL5P5	0.389608396	1.235507578	1.665007187	3.64E-77	9.13E-77
RPL5P6	0.137582234	0.698372463	2.343702486	6.96E-84	1.89E-83
RPL5P9	0.766206714	2.220210643	1.534890986	1.01E-85	2.81E-85
RPL5P8	0.027109023	0.625782798	4.528816981	3.86E-112	1.52E-111
TYRL	0.016775827	2.421933521	7.173631569	8.50E-200	3.25E-198
HAND2	8.187747712	3.509107395	-1.222362548	1.46E-132	8.08E-132
MTRNR2L9	0	1.636680556	Inf	4.33E-205	1.88E-203
MTRNR2L2	0.00181181	0.53484401	8.205542428	1.32E-121	6.04E-121
MTRNR2L1	0.108010196	4.313442227	5.319600227	3.51E-212	1.81E-210
MTRNR2L6	0.013892166	1.650238597	6.892259238	1.22E-201	4.87E-200
NCR3	1.614978157	4.225355258	1.387557992	2.34E-109	8.80E-109
NCR1	0.299973716	3.293273158	3.456614179	7.40E-175	1.02E-173
AOAH	3.461895498	8.095553333	1.225567517	2.57E-175	3.61E-174
IDI2	0.611179223	1.486670087	1.282417124	2.80E-48	5.12E-48
SNORD12C	0.001524604	0.637000106	8.706715176	6.87E-142	4.53E-141
SNORD12B	0.011569567	1.860346339	7.329092489	8.96E-211	4.48E-209
SNORD124	0.016549231	0.990821588	5.903789204	1.37E-166	1.52E-165
DND1	3.767752039	0	#NAME?	1.20E-186	2.32E-185
FAM172BP	0.134840546	0.881682501	2.709004855	3.01E-83	8.12E-83
THRAP3P1	0.230900759	0.555447534	1.266377726	1.20E-50	2.25E-50
AC013476.1	0	2.472724674	Inf	5.88E-244	5.85E-242
RPS3AP53	1.109571648	0.224812898	-2.303206117	6.01E-33	9.31E-33
LINC01320	0.680450675	3.846164741	2.498858068	2.58E-81	6.78E-81
DAW1	3.382815126	0.965149201	-1.809400446	8.32E-83	2.23E-82
HNRNPA1P42	0.026090089	0.502455656	4.267422525	6.68E-111	2.57E-110
CA5A	0.24272533	1.179249025	2.280471832	2.45E-101	8.24E-101
HNRNPA1P41	0.246554164	1.097206809	2.153858958	9.95E-95	3.08E-94
HNRNPA1P46	0.012527079	0.701183808	5.806670771	3.27E-105	1.16E-104
HNRNPA1P47	0.067029163	0.64434706	3.264977138	2.48E-117	1.06E-116
HNRNPA1P44	0.093042442	1.11991981	3.589362656	6.69E-152	5.41E-151
ADGRD2	2.962334488	0.775210807	-1.934073961	2.31E-46	4.14E-46
IGLL1	0.308292547	1.390388575	2.173116216	4.06E-53	7.83E-53
IGLL5	2.441700456	8.639212671	1.823013616	6.21E-139	3.86E-138
HOXA9	9.981189588	4.328680188	-1.205284555	1.99E-192	4.72E-191
RNU6-722P	0.002567846	2.782075419	10.0813871	7.81E-258	1.66E-255
SLC25A5P2	0.107290864	1.211560375	3.497267164	2.84E-144	1.95E-143
SLC25A5P3	0.089629087	1.155041955	3.687834446	1.93E-142	1.29E-141
SLC25A5P7	0.091462528	0.668606052	2.869903713	5.86E-93	1.78E-92
PNMT	3.998282817	1.206906325	-1.72806682	8.27E-80	2.14E-79
RN7SL181P	0.980155408	2.11158139	1.107241438	1.63E-57	3.28E-57
DAPL1	8.464725913	3.945328346	-1.101317982	4.40E-60	9.13E-60
LINC00958	4.488970975	1.928283203	-1.219067815	1.19E-43	2.08E-43
CTSE	1.376373507	3.402795876	1.305848583	3.05E-71	7.14E-71
OR7E108P	1.081338139	0.150796971	-2.842138372	4.16E-54	8.10E-54
EEF1A1P34	0.090216953	0.637987588	2.822057885	1.26E-84	3.46E-84
HMGB1P37	0.249916251	1.572137046	2.65321036	1.23E-137	7.44E-137
MTND5P14	1.342259302	0.238324727	-2.493662855	1.35E-63	2.91E-63
AC012368.1	0.24289931	6.318912159	4.701245912	8.73E-227	5.81E-225
UBE2D3P2	0.361250566	2.379502338	2.719588121	1.52E-168	1.76E-167
TTLL10-AS1	1.403446283	0.28566292	-2.296588159	1.97E-49	3.65E-49
RPRML	3.279321864	0.252967149	-3.696375559	8.61E-95	2.67E-94
PENK	5.18446936	2.066983164	-1.326669696	1.86E-95	5.82E-95
ZIM2	1.396474973	0.635597995	-1.135603239	3.59E-24	5.04E-24
AL158154.2	0	0.740843429	Inf	1.07E-168	1.25E-167
PNOC	0.516909846	3.922531754	2.923800537	2.94E-140	1.87E-139
RPL6P25	0.026652484	0.601760263	4.496846946	9.05E-125	4.36E-124
AC087392.1	0	1.526718001	Inf	6.40E-181	1.05E-179
NT5C1A	0.168493297	1.886803378	3.485180983	6.91E-118	2.98E-117
AC132192.1	0	1.243079099	Inf	3.50E-194	8.95E-193
OTOP1	1.760777316	0.14266473	-3.625511848	4.94E-77	1.24E-76
OTOP3	3.437804144	0.644279571	-2.415728599	2.43E-63	5.21E-63
OTOP2	1.8405211	0.477899433	-1.945335329	3.15E-43	5.45E-43
RN7SL209P	0.222122197	0.485334632	1.127626243	1.98E-31	3.01E-31
C10orf105	4.611265623	1.6205511	-1.508678259	3.10E-129	1.61E-128
SDS	2.887614423	7.613533312	1.398688025	6.70E-189	1.41E-187
PNLIP	4.370339306	0.184058482	-4.569509152	1.40E-113	5.61E-113
C9orf147	1.600626601	3.60458175	1.171195079	2.37E-131	1.28E-130
PRH2	0.519073627	1.667823224	1.683955288	6.61E-67	1.47E-66
LY9	2.808702741	6.328941295	1.172060241	8.94E-124	4.24E-123
NPM1P5	0.403364205	1.368004946	1.761918479	1.30E-84	3.57E-84
AL449212.1	0.018808839	4.228521246	7.812598615	1.04E-252	1.62E-250
PRSS33	0.224953136	5.21396354	4.534684111	1.42E-187	2.84E-186
PRSS37	1.36728839	0.523745425	-1.384379929	3.96E-30	5.96E-30
DLX3	8.9636378	3.399032308	-1.398960279	1.35E-91	4.04E-91
TRBV30	0.295879877	2.25027841	2.927020019	8.99E-105	3.16E-104
RNU6-8	0.152786776	2.60831278	4.093525301	1.54E-202	6.26E-201
RNU6-2	0.184544116	0.948733284	2.362036819	2.28E-82	6.07E-82
SMAD5-AS1	4.761306773	1.584396478	-1.587424186	3.67E-133	2.05E-132
RNU6-322P	0.012763236	2.373189895	7.538689624	3.23E-232	2.41E-230
DAP3P1	0.031153093	0.516487994	4.051287507	2.80E-110	1.07E-109
AL356585.2	0.063688605	1.05460268	4.049520495	4.75E-142	3.14E-141
FERMT1	9.702067896	3.703627259	-1.389353366	3.77E-161	3.68E-160
RPL3P1	0.491447232	1.931952061	1.974950873	1.04E-105	3.70E-105
RPL3P9	0.202183822	2.407226908	3.573632673	2.85E-188	5.84E-187
SYNGR4	0.846490377	1.776854396	1.069759892	1.62E-43	2.81E-43
TMPOP2	0.90853739	2.302605025	1.341649167	3.83E-71	8.95E-71
RPL23AP43	0.469871403	2.046788907	2.123024448	9.36E-124	4.44E-123
RPL23AP48	0.012283628	1.262249434	6.683116469	1.43E-197	5.22E-196
RNU6-1331P	0.002730127	0.811301252	8.215125921	1.98E-132	1.09E-131
RPTN	7.05354857	1.222901093	-2.528041521	5.07E-128	2.57E-127
MIR339	0	1.4362614	Inf	7.38E-215	3.93E-213
KLC3	9.332819166	4.189187061	-1.155642635	3.19E-76	7.90E-76
RPL30P4	0.59013544	1.345256441	1.188763209	2.90E-47	5.25E-47
AP002518.1	2.83230826	0.248330973	-3.511642174	5.04E-79	1.29E-78
RN7SL221P	0.224994297	1.624615397	2.852137886	3.52E-111	1.36E-110
OVCA2	9.675654822	0	#NAME?	1.90E-206	8.52E-205
TSPYL6	1.482904936	0.298632109	-2.311984916	3.97E-64	8.59E-64
AC091153.4	0.022060208	0.953923524	5.434355319	2.47E-174	3.39E-173
LINC01422	1.02607617	2.914027556	1.505876688	3.09E-90	9.06E-90
AL592211.1	0.115776365	1.76683588	3.931755362	2.17E-173	2.89E-172
XIRP2	4.178797479	1.699044206	-1.298364452	1.45E-90	4.26E-90
AC241585.1	0	5.317016542	Inf	5.76E-260	1.50E-257
FAM223A	3.303095327	0.008479348	-8.605649525	6.72E-201	2.63E-199
AC010207.1	0	2.326460771	Inf	2.13E-218	1.21E-216
LINC01281	0.125821484	2.246451016	4.158197415	6.25E-142	4.13E-141
LINC01285	1.58558574	3.445301259	1.119614246	2.22E-65	4.86E-65
NTN3	1.398289215	2.82644034	1.015323454	1.29E-48	2.36E-48
B4GALNT2	3.80409033	0.587931559	-2.693831377	8.33E-110	3.15E-109
LINC00488	0.021165031	3.593730469	7.407655779	1.25E-179	1.98E-178
LINC00486	0.147272679	1.406376454	3.255421097	8.70E-119	3.81E-118
DEFA1	2.070862857	0	#NAME?	1.96E-124	9.40E-124
NUP210P3	0.239088827	1.020330371	2.093417737	2.72E-78	6.92E-78
AC103563.3	0.001173191	1.444524717	10.26594156	1.80E-130	9.56E-130
SPHKAP	2.009861093	0.810980862	-1.309356022	1.10E-50	2.07E-50
MAGED4B	8.460799919	0.465661429	-4.183440776	2.21E-198	8.25E-197
AC002400.1	1.485923386	0.604858782	-1.296689476	1.45E-36	2.33E-36
GSTA3	4.969014096	1.222245861	-2.023425115	5.49E-63	1.17E-62
C1orf87	1.909575186	0.446696661	-2.095884348	5.15E-68	1.16E-67
LDHAL6FP	1.855966087	0.401756219	-2.207778088	6.32E-84	1.72E-83
AC016597.1	0	4.689659774	Inf	1.20E-257	2.48E-255
STRA6	4.028273896	8.373204122	1.055618015	9.65E-153	7.96E-152
HSPA8P8	0.674981152	2.543823339	1.914079362	2.38E-106	8.57E-106
SIGLEC14	2.459402225	6.376898162	1.374547141	2.23E-138	1.37E-137
SIGLEC11	1.76158907	4.499487259	1.352883186	2.62E-106	9.44E-106
HSPA8P1	0.937177781	4.34238554	2.212093167	9.90E-168	1.13E-166
HSPA8P7	0.319036564	1.043428137	1.709537558	4.99E-72	1.18E-71
AC016727.1	0	5.952106285	Inf	1.62E-261	5.83E-259
MIR6772	0	1.680288555	Inf	6.01E-210	2.95E-208
AC068196.1	0.480210946	0.96776431	1.010987447	3.18E-34	4.99E-34
CERS6-AS1	8.829378449	0.743971887	-3.568991871	7.69E-181	1.26E-179
AL512791.1	0	3.254351272	Inf	2.81E-252	4.18E-250
HS6ST3	5.795948223	1.059775017	-2.451286683	4.70E-169	5.53E-168
AC005020.1	0	1.262647939	Inf	4.79E-212	2.44E-210
MIR378H	0.00313663	1.173989975	8.547988881	9.06E-184	1.62E-182
AGAP5	8.30400141	2.459031579	-1.755716426	2.44E-196	7.73E-195
CCL4L2	1.685735512	6.698397199	1.990437728	3.21E-174	4.38E-173
GDPD4	0.69648503	1.479928431	1.087363161	1.66E-32	2.55E-32
PON1	2.638836944	1.161416348	-1.184016962	1.21E-53	2.35E-53
AP000281.1	0.04852855	1.229569064	4.663175222	4.05E-175	5.66E-174
FCRL1	0.761463854	3.414176545	2.164690201	4.83E-72	1.14E-71
FCRL2	0.525902012	3.822939626	2.861816496	1.21E-122	5.62E-122
FCRL3	1.07012445	5.987006371	2.484056221	6.95E-163	7.04E-162
FCRL4	0.070708138	1.461948823	4.369872732	1.58E-84	4.33E-84
FCRL5	1.483369291	5.700691723	1.942259179	1.74E-109	6.53E-109
FCRLA	4.031949347	10.76211665	1.41641243	1.48E-183	2.63E-182
FAM163A	0.430869216	3.868185335	3.166334989	1.98E-145	1.39E-144
HTR1D	1.020951784	2.316164143	1.181822764	3.33E-38	5.46E-38
CHST13	1.650711769	4.02704283	1.286632584	8.89E-121	4.02E-120
HTR1B	3.709405746	1.228913251	-1.593805003	4.89E-55	9.61E-55
IGLV5-45	0.175411804	3.784523229	4.431293819	2.02E-154	1.72E-153
IGLV5-48	0.007877775	1.294058822	7.359899225	9.51E-113	3.77E-112
LRRC9	0.369894365	0.74898743	1.017828185	2.74E-30	4.13E-30
HAND2-AS1	7.399841314	2.219601407	-1.73719371	2.00E-167	2.25E-166
MORN5	0.518049258	1.450755275	1.485642988	2.09E-47	3.79E-47
TREML3P	0.445717363	1.16664293	1.388162002	1.56E-49	2.89E-49
HMGN1P3	2.88031197	0	#NAME?	3.01E-163	3.07E-162
GRIA2	5.097124694	2.412202478	-1.079332636	1.89E-51	3.58E-51
GRIA3	6.219591352	3.015642307	-1.044354477	3.83E-117	1.64E-116
RNU6-678P	0.009638482	0.646172646	6.06696988	4.77E-137	2.86E-136
SCNN1G	6.622225098	1.133688817	-2.546291358	1.53E-89	4.44E-89
AC072062.1	3.842940496	0.5823039	-2.72236645	1.17E-175	1.66E-174
SCNN1B	8.661678478	4.024453647	-1.105853682	2.10E-67	4.71E-67
SCNN1A	10.87764418	4.821507441	-1.17380996	7.34E-166	7.94E-165
CLEC9A	1.328817202	3.41933455	1.363572929	2.47E-79	6.37E-79
AC098583.1	0	4.278043033	Inf	1.62E-261	5.83E-259
RPSAP55	0.119007138	0.666082449	2.484652654	1.13E-89	3.28E-89
ZNF750	10.45647655	3.305882704	-1.661289356	2.87E-126	1.42E-125
RPSAP58	10.81802678	1.431518036	-2.917819623	2.28E-196	7.73E-195
CHIAP1	0.020963607	2.067010237	6.623514745	2.01E-180	3.26E-179
NT5DC4	0.718421077	2.458177686	1.774687621	4.64E-101	1.56E-100
FTLP17	0.014710816	1.026142853	6.124210527	1.07E-180	1.74E-179
IGLL3P	0.313177009	1.496095174	2.256151747	8.16E-78	2.06E-77
AC107068.1	0	6.590917048	Inf	2.70E-262	1.44E-259
BTF3P5	0.429946392	1.676946834	1.963608258	8.54E-105	3.01E-104
OR7E22P	1.513708607	0.707241342	-1.097812995	1.39E-27	2.03E-27
TPPP2	1.347087642	0.290351135	-2.213973136	8.20E-53	1.58E-52
PIP	6.940985937	0.766977819	-3.177883846	1.16E-114	4.74E-114
RASA3-IT1	0.096666817	0.748414272	2.952744424	2.01E-75	4.94E-75
BEND3P2	0.163540258	0.968368985	2.565911056	6.48E-68	1.46E-67
CHRM2	2.46830557	0.523387973	-2.237568329	7.72E-74	1.86E-73
RPL7P44	0.188843442	1.514697802	3.003767397	1.42E-141	9.31E-141
RBM24	5.771911325	2.345940033	-1.298883	2.69E-147	1.96E-146
EPHA7	3.914227433	1.77692948	-1.139341157	9.07E-80	2.35E-79
AC023157.1	0	2.964842091	Inf	1.85E-245	1.96E-243
COL9A1	1.780653237	5.289556162	1.570740079	3.62E-67	8.09E-67
AC005740.4	0.12453651	2.879243557	4.531049176	1.39E-215	7.47E-214
SPANXA2-OT1	1.411938372	0.500539145	-1.496122314	5.47E-20	7.31E-20
MTAPP2	1.251551912	0.161560718	-2.953569765	1.24E-55	2.46E-55
CYP4A11	2.316534078	0.541971912	-2.095677915	1.92E-76	4.76E-76
IGKV3-11	3.449496921	9.215819893	1.417726549	1.28E-127	6.44E-127
IGKV3-15	1.107646044	7.498409502	2.759087684	5.18E-161	5.02E-160
SULT1E1	7.91670383	1.006748857	-2.975196045	6.12E-172	7.82E-171
AL138721.1	0	1.491352928	Inf	6.96E-197	2.44E-195
AP001107.1	0.137680344	4.046460483	4.877265991	2.34E-238	2.04E-236
BBOX1	7.798009869	2.733742509	-1.512228619	4.37E-87	1.24E-86
MRPS10P1	0.018874373	1.156004814	5.936574856	1.70E-115	7.09E-115
RASA4B	9.435679195	1.344498199	-2.811058546	1.77E-195	4.94E-194
CRYBA2	0.404185845	1.231195862	1.606969583	1.14E-36	1.85E-36
CRYBA4	0.434832565	1.054456131	1.277967182	3.50E-39	5.80E-39
RNU2-22P	0.172959383	0.994538901	2.523594517	1.19E-101	4.02E-101
MIR2052HG	0.182154049	1.682627771	3.207485091	3.01E-114	1.22E-113
CIR1P2	0.595977475	1.639973822	1.460343076	4.89E-18	6.39E-18
AL353751.1	0	1.652074297	Inf	5.73E-201	2.25E-199
AC135050.1	0.070575235	4.780592742	6.081883673	4.87E-247	5.57E-245
AC135050.5	0.508414427	3.623397282	2.833266121	9.64E-194	2.41E-192
AC091053.2	0.168466501	0.377430045	1.163747529	1.05E-39	1.76E-39
IGSF9	8.712684445	4.045896576	-1.106657851	2.95E-81	7.76E-81
H3F3AP5	0.033633613	0.819663837	4.607056681	2.53E-155	2.19E-154
OACYLP	0.636239512	2.896305435	2.186571878	5.07E-147	3.67E-146
BTF3P2	0.11587298	0.629414503	2.441466237	3.67E-95	1.14E-94
RPL9P25	3.592099103	0	#NAME?	2.49E-195	6.84E-194
RNU6-595P	0.008306558	0.464337943	5.804780508	9.73E-105	3.43E-104
FGG	2.960666847	1.05043602	-1.494933866	3.30E-45	5.85E-45
FGA	3.11584544	0.755225939	-2.04464345	2.31E-60	4.81E-60
RAX	1.998575364	0.631585208	-1.661922687	4.62E-36	7.40E-36
AC021066.1	1.549205534	0.079256584	-4.288853965	2.12E-83	5.73E-83
SUMO2P3	0.073390772	0.769114878	3.389528527	1.04E-122	4.86E-122
SUMO2P6	0.024983668	0.626346074	4.6479028	4.48E-136	2.64E-135
NUS1P2	1.198716847	0.363218603	-1.722580914	4.32E-40	7.24E-40
AC010642.1	5.346836516	1.266412177	-2.077938533	4.62E-189	9.75E-188
KRT8P42	0.587221897	2.688413438	2.194777349	1.63E-110	6.23E-110
SNX29P2	4.192475102	0.180604865	-4.536893557	2.35E-196	7.73E-195
EEF1A1P25	0.454817452	3.421584848	2.911305203	2.25E-195	6.23E-194
PHBP3	0.092092754	1.201230133	3.705281115	4.97E-166	5.40E-165
PHBP2	1.65902228	0.772384169	-1.102942762	1.22E-38	2.01E-38
IGHV3-35	0.007022394	1.797647819	7.99993168	7.20E-162	7.13E-161
IGHV3-33	0.976106966	6.553907127	2.74724407	2.65E-148	1.97E-147
VSTM1	0.205294909	1.245531179	2.600991382	5.52E-87	1.56E-86
IGHV3-38	0.006777713	2.080972021	8.262243267	2.77E-178	4.20E-177
ABCB5	3.780209844	8.817828411	1.221957081	3.14E-91	9.34E-91
HMGB1P1	1.019175126	3.239160048	1.668217782	2.60E-134	1.49E-133
NPM1P34	0.039187725	0.794580284	4.341719282	4.11E-149	3.12E-148
NPM1P32	0.17468047	1.157694743	2.728464675	5.23E-134	2.97E-133
EEF1A1P4	1.985378257	4.662939688	1.231825872	6.56E-151	5.18E-150
EEF1A1P2	0.013183768	1.048949222	6.31403826	1.95E-173	2.60E-172
DNLZ	7.818218387	3.147065496	-1.31283268	3.15E-195	8.60E-194
AL020997.1	0	2.017049826	Inf	6.53E-230	4.63E-228
AC012370.2	0.041763236	0.598494518	3.841032618	5.50E-109	2.05E-108
OSTN-AS1	0.247905431	1.651319444	2.735757453	6.45E-107	2.35E-106
GACAT3	0.064891655	0.692915394	3.416574332	3.91E-88	1.12E-87
TRBV3-1	0.189494432	2.69249448	3.828716026	4.30E-151	3.41E-150
CTXN2	0.186778075	0.65924715	1.819494316	3.03E-52	5.78E-52
CCKBR	3.010080701	1.331130465	-1.177150189	1.24E-47	2.24E-47
ZBTB45P2	2.816936937	0.028348121	-6.634730369	1.54E-78	3.93E-78
HNRNPDP1	0.172119817	0.797737345	2.212500606	2.54E-88	7.29E-88
ERVMER61-1	0.515653384	3.710745878	2.847235671	1.99E-80	5.20E-80
MIR4489	0	1.016108431	Inf	7.42E-185	1.37E-183
AC010525.1	0.003178992	1.182594342	8.539170237	2.02E-196	6.96E-195
PRR35	1.004914441	0.273137688	-1.879372374	1.01E-32	1.56E-32
TRBV7-9	1.263354608	3.904369726	1.627830033	2.22E-83	5.99E-83
TRBV7-3	0.713960155	2.479270708	1.796000338	2.02E-76	5.00E-76
TRBV7-4	0.045142953	1.143318886	4.662583242	3.64E-125	1.77E-124
TRBV7-7	0.032620268	0.838926675	4.684704175	3.72E-94	1.15E-93
TRBV7-6	0.088666794	2.199726673	4.632786545	6.58E-152	5.33E-151
LINC00052	0.270559994	2.378682108	3.13614204	2.28E-83	6.16E-83
ABCC6P1	2.254794851	0.458344348	-2.298492389	9.88E-82	2.62E-81
LRP2	1.923205153	7.588176108	1.980240495	3.06E-142	2.03E-141
SUCLA2-AS1	0.880353306	4.170709347	2.244138245	2.63E-184	4.78E-183
HLA-DRB9	0.340205698	2.578087071	2.921821779	2.98E-128	1.52E-127
CHIT1	1.97845185	6.767328429	1.774214452	2.60E-141	1.70E-140
KRT73-AS1	3.77520269	0.885422265	-2.092116548	7.41E-51	1.39E-50
HLA-DRB6	3.444133214	9.392499752	1.447368228	2.49E-166	2.72E-165
DMRTA2	0.462791572	1.75439397	1.922538262	2.29E-55	4.51E-55
ANTXRL	0.710008458	1.463764588	1.043775433	2.90E-24	4.08E-24
UTS2R	0.503862531	1.243940231	1.303815087	4.33E-38	7.10E-38
LINC00165	1.654578109	0.559681731	-1.563784837	2.09E-44	3.67E-44
KRT42P	4.421124013	0.742634161	-2.573689618	7.08E-72	1.67E-71
KBTBD11-OT1	0.558185929	1.266414389	1.181931891	1.32E-25	1.89E-25
LINC01258	0.150451786	1.082270598	2.846688122	4.80E-96	1.51E-95
MYCNOS	0.436139814	2.4852407	2.510522984	3.32E-76	8.21E-76
NAIP	9.801550328	4.615866701	-1.086408399	3.73E-196	1.10E-194
LRRC18	2.007228754	0.799556516	-1.327933126	7.84E-47	1.41E-46
AC073409.1	0.072471928	1.418208406	4.290503466	4.34E-130	2.29E-129
CCDC103	3.958976181	0.651480955	-2.603332479	3.57E-181	5.91E-180
LINC01597	1.052939361	3.090254553	1.553303327	9.43E-66	2.08E-65
CHRNA6	0.22699062	4.896437815	4.431027973	8.09E-204	3.41E-202
CHRNA1	1.698913259	5.990974667	1.818178538	1.93E-155	1.67E-154
CHRNA2	2.349562968	0.555778075	-2.079811605	1.58E-54	3.09E-54
LINC01048	0.451121263	1.281722223	1.506496439	9.02E-51	1.70E-50
XBP1	12.03403651	0	#NAME?	1.90E-206	8.52E-205
MIR3942	0.001403845	0.912746642	9.344686534	1.59E-166	1.75E-165
RNU6-611P	0.00229756	1.10175226	8.90548131	5.72E-184	1.03E-182
AL590096.1	0	2.368493419	Inf	9.82E-239	8.60E-237
CWH43	7.987086877	1.643190653	-2.281169526	2.88E-112	1.14E-111
LINC00313	2.505573063	0.420200169	-2.575991959	1.35E-120	6.06E-120
LINC00315	0.758088439	3.238857589	2.095046965	1.22E-137	7.39E-137
COX6CP1	0.654814385	2.42849996	1.890907542	2.30E-41	3.92E-41
COX6CP2	0.090943418	1.490950063	4.035118906	2.66E-158	2.44E-157
HIST1H4D	0.412400146	1.654848373	2.004582285	1.85E-94	5.71E-94
SIRPG	1.534684892	6.652679396	2.115993043	1.36E-167	1.55E-166
SIRPD	0.423931659	1.211790223	1.515236356	4.94E-46	8.82E-46
IGKV3-7	0.002701277	2.964713813	10.10003543	4.72E-181	7.79E-180
TRAPPC5	10.51064544	5.123059488	-1.036773716	2.54E-196	7.88E-195
KRTAP1-5	5.173013514	0.541269137	-3.256586926	6.35E-124	3.02E-123
HNRNPUL2-BSCL2	11.39330226	5.204050496	-1.130479096	1.51E-191	3.48E-190
DCANP1	1.692169995	0.122535548	-3.787602258	3.49E-60	7.27E-60
PABPC1P1	0.354076226	1.510166849	2.09257607	7.23E-103	2.48E-102
MIR4322	0	0.696089996	Inf	1.51E-140	9.68E-140
AC007009.1	1.998709716	0	#NAME?	3.46E-115	1.43E-114
MIR4326	0	1.051186726	Inf	1.98E-167	2.23E-166
IGHJ3	0	3.238271686	Inf	3.31E-196	9.86E-195
IGHJ2	0	2.248083747	Inf	2.49E-169	2.96E-168
AC009065.1	0.003128663	0.62331136	7.63826313	8.96E-124	4.25E-123
RNY3P8	0.097783321	1.54374832	3.980705358	9.66E-151	7.61E-150
AC026877.1	0	5.735865481	Inf	2.70E-262	1.44E-259
KLK3	2.814356616	0.979472991	-1.522727533	2.07E-58	4.24E-58
KLK5	10.41286381	2.175766624	-2.258771178	8.88E-144	6.07E-143
KLK7	10.70040019	2.234277144	-2.259784698	2.86E-144	1.97E-143
KLK8	8.314132705	1.816542219	-2.194370879	6.24E-116	2.62E-115
KLK9	5.361214946	0.260175936	-4.365000542	1.09E-115	4.54E-115
ZSWIM8-AS1	6.25958898	0.909704831	-2.782597509	3.78E-184	6.84E-183
SST	1.654139326	0.360503464	-2.197995731	1.57E-54	3.06E-54
ELOVL2-AS1	0.366600863	2.326702316	2.666004552	2.07E-103	7.15E-103
TEX15	1.510785695	4.163667089	1.462555692	3.23E-55	6.36E-55
TEX12	2.697765097	0.77289927	-1.803412425	2.27E-117	9.72E-117
HMGN2P41	0.113399795	3.215758066	4.82566893	7.44E-232	5.48E-230
IGLV8-61	0.368570015	4.75265988	3.688724548	8.83E-141	5.68E-140
NTF4	6.281330719	1.496905582	-2.069087005	9.56E-124	4.53E-123
SLCO1A2	1.596155373	3.322668057	1.057741078	5.57E-24	7.80E-24
LINC01208	1.428189659	0.207671405	-2.78181309	1.72E-50	3.23E-50
AL049794.1	0.487640681	3.019376772	2.630360402	1.22E-157	1.11E-156
SNORA74B	0.131199486	0.415472264	1.662990098	9.71E-52	1.84E-51
NPY2R	2.83594082	0.199303115	-3.830791264	5.07E-122	2.34E-121
MIR3671	0	1.949363342	Inf	7.38E-215	3.93E-213
NPY1R	7.372943833	3.644667036	-1.016453746	2.98E-78	7.58E-78
EPGN	4.469320097	1.249922916	-1.83821625	1.77E-111	6.87E-111
AC069213.1	5.525283747	2.008257186	-1.460104516	2.19E-144	1.51E-143
AL590764.1	0.009062662	3.358937979	8.53385463	9.66E-249	1.22E-246
RN7SL521P	0.636272686	1.965131766	1.626908956	8.98E-86	2.50E-85
PROK1	3.661854332	0.90782853	-2.012082669	7.50E-87	2.12E-86
SNORD1B	0	1.704463589	Inf	3.64E-207	1.70E-205
GTF2A1L	2.911197046	0.599460941	-2.279874832	4.22E-98	1.36E-97
LANCL1-AS1	0.981068078	2.882442421	1.554866633	5.26E-119	2.31E-118
AC022182.2	0.866512935	2.416556803	1.479659716	2.86E-65	6.26E-65
AC026992.1	0	0.829151929	Inf	2.67E-145	1.87E-144
CATIP	1.419617872	2.909985377	1.035509261	4.85E-83	1.31E-82
SNORD17	1.504966034	4.317751563	1.520549308	4.44E-122	2.05E-121
SNORD10	0.913461449	0	#NAME?	2.01E-78	5.12E-78
SNORD11	0	0.749681377	Inf	3.88E-141	2.52E-140
AC022182.1	0.505512389	1.535394147	1.602790699	2.26E-59	4.66E-59
SNORD19	0	1.606620355	Inf	8.82E-206	3.89E-204
KIAA1211	3.850753284	9.436233604	1.293070441	6.39E-194	1.61E-192
ARF4P1	0.278773049	0.912938943	1.711427284	2.23E-72	5.29E-72
MCM8-AS1	0.30345467	0.741767168	1.289485388	3.42E-49	6.31E-49
AP001189.4	4.630859051	0.036018997	-7.00637802	3.93E-199	1.48E-197
AADAC	5.509225715	1.110213294	-2.311012698	5.40E-119	2.37E-118
C19orf33	8.811751176	3.30523076	-1.414677758	1.73E-109	6.52E-109
EPCAM	6.924756551	3.451423821	-1.00457171	1.69E-96	5.34E-96
C19orf38	3.181450902	6.530827148	1.037580868	1.70E-179	2.68E-178
ARF4P2	0.274730548	1.191649953	2.116871267	2.58E-89	7.50E-89
ALG1L7P	0.180292573	1.370650133	2.926448491	1.96E-132	1.08E-131
KLK12	2.257915022	1.109687997	-1.024837089	1.96E-43	3.41E-43
KLK10	9.273313854	3.809561894	-1.283459889	5.85E-104	2.04E-103
KLK11	9.934407186	2.165791979	-2.197539199	1.92E-132	1.06E-131
KLK15	1.200922143	0.429366052	-1.483862589	5.10E-29	7.58E-29
AC010168.1	3.471778873	0.629146928	-2.464206179	2.15E-139	1.35E-138
MORF4	0.310515214	1.351063924	2.121360075	2.53E-102	8.60E-102
AP006285.2	2.059312614	0.014195124	-7.180623639	4.72E-112	1.85E-111
AC093270.1	0	1.03760284	Inf	1.68E-187	3.35E-186
FUCA1P1	1.463616328	0.687372331	-1.09037373	2.73E-31	4.16E-31
PLA1A	3.119219103	10.56029029	1.759392692	1.68E-188	3.47E-187
ANKRD20A2	2.563301767	0.522334398	-2.294957711	5.84E-71	1.36E-70
PHBP15	1.366473709	0.004194744	-8.347659164	4.73E-81	1.24E-80
PHBP11	0.213031238	0.630507168	1.565447774	4.94E-59	1.02E-58
MIR103A2	0.00116499	2.784384389	11.22282553	1.15E-252	1.77E-250
RAB40AL	2.286857781	0.520270035	-2.136034125	6.82E-88	1.95E-87
PDZRN4	4.887745567	2.248189118	-1.120405787	3.92E-70	9.06E-70
P2RX3	0.286498263	0.860954723	1.587410976	3.18E-54	6.19E-54
AC112198.2	0	1.191932309	Inf	6.96E-183	1.21E-181
AC112198.1	1.467921249	0.035345231	-5.376115198	4.68E-100	1.55E-99
TIMM8BP2	0.112085939	1.86224222	4.054363523	2.95E-199	1.12E-197
MTND1P11	0.898409327	0.080873401	-3.47363571	6.87E-50	1.28E-49
ANKS4B	1.215499633	0.552499557	-1.137504246	7.67E-22	1.05E-21
AC009502.1	0.089944503	0.921235182	3.356462489	2.61E-105	9.26E-105
RNF223	4.898996662	1.012206373	-2.274982845	1.57E-98	5.10E-98
RNF225	4.09301582	0.554421722	-2.884108557	1.92E-93	5.85E-93
TRAV5	0.101134597	2.043400585	4.336623546	2.95E-141	1.92E-140
C1QL2	2.4568012	0.395357651	-2.635550872	1.51E-72	3.59E-72
HLA-J	3.324600782	7.190682847	1.112947667	6.84E-185	1.26E-183
SIGLEC22P	0.825375827	1.964447637	1.251000622	1.32E-49	2.45E-49
SNORD46	0	2.157098325	Inf	7.80E-233	5.89E-231
IGLV2-28	0.00169997	1.229517413	9.498367207	5.07E-119	2.22E-118
IGLV2-23	1.016344465	7.846580976	2.948674708	1.77E-164	1.85E-163
CAPZA3	2.977027994	0.084162441	-5.144552429	4.32E-124	2.06E-123
SKA2P1	0.434004731	1.87818412	2.113555825	9.56E-120	4.24E-119
Z69720.2	0.730564709	1.679691311	1.201112153	3.90E-54	7.60E-54
RPL7AP15	1.567476754	0.539669555	-1.53829584	2.46E-43	4.27E-43
MIR4740	0.002590856	3.078824891	10.21473532	6.83E-248	8.17E-246
KRTAP1-1	3.230675871	0.18668724	-4.113140784	1.81E-94	5.59E-94
AC007611.1	0	6.044466414	Inf	2.70E-262	1.44E-259
AC016831.6	0.381824748	0.8147401	1.093429304	3.90E-32	6.00E-32
MTND5P11	2.014094242	4.145806717	1.041521667	6.29E-116	2.64E-115
HLA-G	3.378434526	7.934138656	1.231718714	6.45E-178	9.69E-177
ACTG1P23	0.100977183	3.392890764	5.070413742	2.45E-241	2.28E-239
MTND5P10	0.008515373	0.913184758	6.744693238	1.81E-149	1.38E-148
LINC01166	1.722648454	0.064044229	-4.749415939	5.61E-90	1.64E-89
MTND5P12	0.217509751	0.591757851	1.443926861	1.20E-51	2.28E-51
RNU6-1005P	0.003444996	0.527233526	7.257795969	2.94E-113	1.18E-112
ZDHHC20-IT1	0.849452815	1.912907742	1.171161579	4.42E-57	8.88E-57
AC016734.1	0	4.482818343	Inf	2.70E-262	1.44E-259
AC016734.2	3.592942733	0.391596419	-3.197726462	1.37E-179	2.17E-178
IGHV3-52	0.000826721	1.506472701	10.83148584	1.48E-134	8.47E-134
NANOGP8	1.675167183	0.240088323	-2.80266794	8.12E-88	2.32E-87
PPP1R14D	1.620404092	0.802470964	-1.013832536	4.19E-24	5.88E-24
GXYLT1P3	1.105484746	0.172250909	-2.682095616	3.17E-47	5.73E-47
GXYLT1P5	1.188412717	0.283849846	-2.065836083	2.07E-35	3.29E-35
RN7SL656P	0.982198056	0.00470583	-7.705420907	7.94E-113	3.16E-112
TAS2R2P	0.015867969	1.799007898	6.824940184	4.15E-188	8.43E-187
AC025279.1	0.001565033	3.221011762	11.00710479	9.18E-253	1.44E-250
AC025470.1	0	1.174753651	Inf	2.27E-154	1.93E-153
NIPAL4	9.752707838	4.646978553	-1.069509852	1.75E-88	5.05E-88
COL17A1	12.42548916	5.217814754	-1.251785017	1.67E-124	8.00E-124
AC007279.1	0.029922837	1.54253784	5.687915114	2.49E-203	1.03E-201
RPL36AP45	0.351912647	0.711599027	1.015847177	1.45E-34	2.29E-34
KRT8P38	2.891530325	0.077648026	-5.218740173	8.02E-99	2.62E-98
DOCK4-AS1	1.133594304	0.300752039	-1.91425799	5.66E-38	9.27E-38
TCL6	0.764888007	3.413886552	2.158094685	2.84E-85	7.86E-85
HELT	2.828454015	0.159904491	-4.144731356	1.21E-86	3.41E-86
TEX19	0.636717105	1.405896809	1.142766279	9.40E-47	1.69E-46
SMG1P4	6.756745756	1.053175289	-2.681582994	2.17E-193	5.28E-192
SMG1P5	9.093130835	4.437272913	-1.035103822	1.23E-195	3.50E-194
SMG1P1	9.149940626	4.046906034	-1.17694303	2.87E-196	8.74E-195
TEKT4	0.711427258	1.503863843	1.079885796	1.77E-36	2.86E-36
AL162311.1	0.002199167	0.531826932	7.917855544	1.19E-130	6.34E-130
CCND2-AS1	2.622769981	0.254815961	-3.363563736	1.45E-145	1.02E-144
ZNF33BP1	1.978000182	0.512706062	-1.947838698	2.14E-90	6.29E-90
MKX-AS1	1.158170036	0.07955768	-3.863702064	1.58E-57	3.19E-57
KRT6B	10.68470544	4.808591501	-1.151860859	2.18E-90	6.42E-90
KRT6A	11.87727364	5.380798121	-1.142311627	1.99E-93	6.06E-93
DSCR8	0.166437622	3.630944504	4.447291398	1.79E-90	5.28E-90
IL10	1.741337001	4.935796087	1.503087358	1.68E-139	1.05E-138
IL13	1.795845168	0.623571161	-1.526036857	1.94E-52	3.72E-52
ASNSP1	0.352772145	1.451812617	2.041046705	6.37E-57	1.28E-56
TEX11	0.646305766	2.410888194	1.899275978	1.40E-97	4.49E-97
MROH3P	1.873268061	0.360181451	-2.378761572	2.86E-54	5.58E-54
CADM3-AS1	7.098296295	2.503271333	-1.503658121	4.04E-174	5.48E-173
AC073370.1	0	2.310936072	Inf	2.12E-223	1.32E-221
MROH5	0.25094262	0.539987268	1.105567872	4.58E-30	6.88E-30
MROH7	6.440308037	2.689194781	-1.259955439	5.45E-140	3.45E-139
MS4A2	4.992476925	2.305851129	-1.114456387	7.17E-39	1.19E-38
RPS2P2	0.007513111	0.641005761	6.414783032	1.30E-134	7.48E-134
MS4A1	2.49442364	5.897395988	1.241371563	2.60E-75	6.38E-75
DSC1	10.05236669	1.880717206	-2.418180365	4.50E-110	1.71E-109
KCNN2	2.961865942	7.403012498	1.32160612	8.34E-133	4.63E-132
OR7E101P	0.466450922	2.708614	2.537757613	2.19E-94	6.75E-94
AC003958.2	2.744903222	0.191653263	-3.840184817	2.16E-83	5.83E-83
CR1L	0.590016017	2.592941522	2.135763645	2.18E-93	6.65E-93
RPL34P22	1.012737165	0.269309885	-1.910920712	8.84E-33	1.37E-32
NANOG	1.819169109	0.570899018	-1.671972176	7.94E-73	1.89E-72
DDX3P1	2.034768891	0.583201866	-1.802797701	2.79E-75	6.84E-75
VWA3A	4.405953182	2.156908083	-1.030489468	1.79E-122	8.32E-122
CCL11	1.440322778	2.990722051	1.054101679	2.64E-42	4.53E-42
CCL14	8.294904043	3.568932222	-1.216732789	1.89E-86	5.31E-86
CCL17	1.978333279	5.5892922	1.498380109	3.17E-133	1.77E-132
CCL18	2.558544522	8.599167464	1.748873653	3.72E-171	4.67E-170
MIR320E	0.015752044	1.141383356	6.179100611	1.33E-179	2.12E-178
MIR320A	0	0.492872779	Inf	8.40E-124	3.99E-123
RPS26P31	0.670060151	2.178198374	1.700772834	2.40E-98	7.79E-98
RAC1P5	0.083714239	0.644421498	2.94445968	2.96E-116	1.25E-115
RAC1P4	0.020844352	0.727593361	5.125403928	1.62E-152	1.32E-151
AC090950.1	0.015483757	0.482719762	4.962358425	5.58E-99	1.83E-98
SERPINA3	8.694108103	4.118209634	-1.078020763	3.04E-120	1.36E-119
SERPINA4	1.104344656	0.315548204	-1.807258178	4.40E-35	6.97E-35
SERPINA9	3.882749264	1.498026964	-1.374014953	8.59E-45	1.51E-44
SNORA33	0	4.29040586	Inf	2.03E-258	4.41E-256
SNORA31	0.004370602	2.255996188	9.011716916	1.80E-230	1.30E-228
PPIAL4A	0.114741227	0.959605697	3.064057876	2.51E-129	1.31E-128
KCNMA1-AS1	1.757210699	0.872254694	-1.010465828	1.02E-35	1.63E-35
IGHV1-12	0	1.842669006	Inf	4.18E-144	2.87E-143
IGHV1-18	0.580536031	7.688081666	3.727166146	3.21E-179	5.03E-178
ANP32C	0.135081939	0.876502949	2.697924151	4.90E-111	1.89E-110
SYNPR	1.163681276	2.89916183	1.316939898	2.76E-23	3.83E-23
TRAV29DV5	0.220873152	2.455763031	3.474881386	6.05E-132	3.30E-131
MIR30C2	0.050721291	0.675786559	3.735904285	2.08E-102	7.09E-102
ALOXE3	9.796852395	2.700485003	-1.859099767	1.37E-148	1.03E-147
MUC15	7.938383412	3.193064111	-1.313903724	8.97E-80	2.32E-79
ST3GAL6-AS1	2.329595163	7.542260532	1.694917721	2.66E-192	6.27E-191
LINC01516	0.303513636	1.740906897	2.520005809	4.24E-100	1.41E-99
P2RY10	1.966619188	5.027632059	1.354161447	6.30E-99	2.06E-98
RNU6-1024P	0.007835021	0.57535521	6.198372021	1.34E-128	6.86E-128
LMOD2	2.89885961	0.760809716	-1.92987789	5.00E-115	2.06E-114
AC116407.1	0.00075742	2.635588067	11.76474409	3.70E-254	6.20E-252
AC015971.1	0	2.546733308	Inf	5.76E-241	5.29E-239
MIR647	0.019548802	4.279171805	7.774107597	2.76E-254	4.66E-252
MIR641	0.006594371	0.760951064	6.850424719	5.14E-142	3.40E-141
SLX1A-SULT1A3	9.531793595	1.865411599	-2.353253718	2.41E-196	7.73E-195
AC061975.1	0	0.63445835	Inf	4.32E-117	1.85E-116
NFIA-AS2	1.053057621	4.930664264	2.227197642	1.53E-164	1.61E-163
FAM25BP	4.135674771	0.307329406	-3.750265016	6.04E-104	2.11E-103
AC004895.1	0	1.461727768	Inf	7.38E-215	3.93E-213
SAPCD2P3	1.151455132	0.401103372	-1.521412195	2.63E-25	3.74E-25
WNT7A	3.705524364	1.573688965	-1.235527286	1.42E-55	2.81E-55
WNT7B	7.888052965	3.095823694	-1.349345926	3.14E-72	7.43E-72
SHISA9	5.635301415	1.310420898	-2.104462508	3.99E-141	2.59E-140
AC007326.1	2.930188432	0.3045932	-3.266037802	2.95E-160	2.82E-159
FAM177B	0.591632726	3.146291205	2.410878443	1.11E-162	1.12E-161
DSG1-AS1	1.836094552	0.576499609	-1.671248819	1.87E-40	3.14E-40
C11orf87	2.531524564	0.607943987	-2.057996172	4.88E-85	1.35E-84
AC009022.1	0.587939357	6.814825145	3.534937379	7.27E-208	3.44E-206
MUCL1	8.798901439	1.669430797	-2.397967121	1.69E-115	7.03E-115
CRHR1	3.193348253	1.35385193	-1.237999935	1.37E-36	2.21E-36
ANKFN1	6.376753254	2.953822563	-1.110238892	9.48E-111	3.64E-110
SCGB1D2	7.433386709	2.019996143	-1.879667126	2.14E-73	5.13E-73
FERP1	4.943666911	1.906091178	-1.37496441	1.25E-180	2.03E-179
AL008721.1	0	0.769303824	Inf	1.55E-116	6.55E-116
UBE2CP1	1.123307301	0.295676709	-1.92566015	2.68E-34	4.20E-34
IGKV1OR2-6	0.004592304	1.431681307	8.284276461	1.21E-126	6.01E-126
AL161452.1	0	3.379000622	Inf	3.43E-259	8.28E-257
DYNLL1P1	0.181166413	1.65460295	3.191097638	1.55E-169	1.86E-168
HCG9	0.261455228	1.511140846	2.531002313	1.90E-123	8.96E-123
RNU6-481P	0.000673075	1.607785959	11.22202073	7.29E-223	4.51E-221
AC006272.1	1.746575357	0.799934327	-1.126575422	1.22E-36	1.97E-36
AC112721.1	0.626717573	1.811842593	1.531570273	1.72E-69	3.94E-69
AC112721.2	0.929644856	2.240558061	1.269106526	5.66E-63	1.21E-62
HIST1H2AH	0.664979429	2.424033726	1.866028154	1.81E-103	6.28E-103
AC006372.4	1.111716569	0.081643704	-3.767303573	6.19E-58	1.26E-57
BACH1-AS1	0.678202906	2.303694467	1.764160518	5.42E-110	2.06E-109
RPL29P7	0.012017706	0.867834681	6.174186784	1.44E-154	1.23E-153
RPL29P2	0.054532983	0.903463524	4.050265366	5.58E-147	4.04E-146
AL391416.1	0	2.48989628	Inf	3.09E-249	3.94E-247
SNRPCP3	1.067039612	2.365540788	1.148556302	1.76E-82	4.70E-82
SNRPCP2	0.086868704	0.879361404	3.339547801	1.23E-127	6.22E-127
GOLGA6L5P	9.515355823	3.408989388	-1.480913498	2.63E-196	8.10E-195
RPL31P11	0.547612219	1.967562028	1.845182574	8.12E-88	2.32E-87
MESTP1	1.014940622	0.413094544	-1.296851417	9.04E-22	1.23E-21
LBX1-AS1	0.863468608	2.260345914	1.38832794	9.43E-10	1.10E-09
LINC00158	1.185321429	2.425996257	1.03329899	5.26E-41	8.89E-41
AP003064.2	0	1.234758033	Inf	2.10E-162	2.10E-161
HAGLROS	2.542177224	5.222394218	1.038646756	2.99E-96	9.42E-96
AC011450.1	0	5.06066873	Inf	1.62E-261	5.83E-259
ODF3	0.999749186	0.27858253	-1.843461411	1.80E-28	2.65E-28
LINC00844	2.717948659	0.867016365	-1.648387074	4.80E-84	1.31E-83
LINC00840	3.80187622	1.44169659	-1.398943986	5.83E-103	2.00E-102
TMEFF2	4.894536857	1.493522308	-1.712453565	2.83E-111	1.09E-110
AC011477.1	0	5.469797762	Inf	1.62E-261	5.83E-259
RBBP4P4	0.091208624	0.393299842	2.108387456	2.19E-65	4.80E-65
TLR10	2.292777641	4.891017013	1.093038038	4.45E-98	1.44E-97
CGB7	6.777206278	2.114820036	-1.680155783	2.15E-185	4.03E-184
PLEKHA3P1	1.044088148	2.235249965	1.098192658	1.36E-58	2.79E-58
SNORD99	0.005969069	3.068508375	9.005815794	7.23E-252	1.07E-249
SNORD94	0.677265234	3.251848836	2.263467349	6.35E-158	5.79E-157
SNORD93	0	0.867120591	Inf	6.21E-125	3.00E-124
CCDC27	0.23288538	1.397039487	2.584680823	9.55E-103	3.27E-102
CCDC26	0.514951944	2.82005838	2.453215319	3.36E-122	1.55E-121
AC093627.7	0.456479303	2.991825991	2.712404913	3.70E-143	2.50E-142
DISC1-IT1	0.138922125	1.574531713	3.502574526	3.12E-147	2.27E-146
NEDD8-MDP1	3.125987621	1.350748043	-1.210553473	3.52E-66	7.78E-66
GUSBP11	10.59006352	5.039626601	-1.071322494	2.46E-196	7.73E-195
IGLVIVOR22-1	0.073329779	0.915808381	3.64257468	8.27E-92	2.47E-91
POU2AF1	3.095285155	7.342161456	1.246132515	1.43E-132	7.90E-132
RNU6-1016P	0.005686234	1.73131517	8.250179289	4.73E-201	1.86E-199
NDNF	6.413637193	2.990906933	-1.100559726	3.40E-138	2.08E-137
MAGEE2	1.415089642	0.587286463	-1.268757157	1.12E-27	1.64E-27
IRGC	1.056351986	0.312733533	-1.756084809	5.02E-32	7.70E-32
AC118344.1	0	2.604346433	Inf	5.41E-238	4.59E-236
APELA	2.589648325	1.144302819	-1.178287307	5.70E-35	9.03E-35
LINC00452	2.73680322	1.143119921	-1.259514947	1.05E-09	1.23E-09
C1orf146	0.253288752	0.815240228	1.686442234	2.36E-60	4.91E-60
LINC00456	0.072100049	2.18453478	4.921182034	7.10E-130	3.73E-129
TRIM55	3.001202547	1.423303927	-1.076296926	4.23E-46	7.56E-46
LINC01505	0.191234188	4.10170339	4.422810801	1.63E-216	8.97E-215
RPLP1P13	0.198975189	0.56868881	1.515050869	1.51E-52	2.90E-52
RPLP1P11	2.719857076	0	#NAME?	4.70E-170	5.70E-169
GNG5P2	0.087735667	0.878365215	3.323585552	2.09E-128	1.07E-127
MAB21L2	2.660524268	0.611165328	-2.122075958	1.22E-107	4.48E-107
MAB21L3	6.01801521	1.341016833	-2.165960407	2.13E-167	2.39E-166
HSD17B2	5.131225474	2.237353748	-1.197510042	2.96E-106	1.06E-105
TRBV14	0.564648855	1.752159071	1.633707891	4.06E-56	8.08E-56
IL1RL1	7.991611818	2.850044664	-1.487501979	1.75E-182	3.01E-181
IL1RL2	8.346875867	3.106917672	-1.425752302	3.56E-188	7.27E-187
AC126323.1	0	1.873724794	Inf	4.58E-130	2.42E-129
AC090692.1	0	1.725918346	Inf	1.51E-140	9.68E-140
AC005042.1	0	1.044062175	Inf	1.07E-168	1.25E-167
AC016575.1	0	0.622758423	Inf	6.21E-125	3.00E-124
MRAP	2.483861962	1.155418857	-1.104169054	5.11E-34	8.00E-34
AC012360.1	0	2.329264238	Inf	3.09E-249	3.94E-247
HTN1	0.015844023	2.950707298	7.540978348	9.12E-154	7.67E-153
HNRNPA1P4	0.762841087	3.408189333	2.159551029	5.43E-168	6.24E-167
HNRNPA1P7	6.470319885	1.983298848	-1.705934956	7.17E-195	1.90E-193
HNRNPA1P6	0.336113672	0.874537583	1.379571155	7.57E-52	1.44E-51
HNRNPA1P2	0.236332737	1.040244371	2.138031089	7.64E-92	2.29E-91
HNRNPA1P8	0.738760295	3.016381459	2.029640651	1.34E-146	9.64E-146
KDF1	8.015558871	2.707134092	-1.566036763	8.29E-138	5.04E-137
CD244	2.028501821	5.771871861	1.508624674	1.00E-160	9.65E-160
FAM187B2P	0.763104971	2.124874772	1.47742439	5.39E-53	1.04E-52
EEF1E1P1	0.391980614	2.735144391	2.802762786	6.25E-161	6.03E-160
CLEC4M	0.493471809	1.35286155	1.45497463	1.96E-28	2.89E-28
CLEC4E	2.681262712	5.467000018	1.027836798	8.12E-87	2.29E-86
CLEC4D	0.803505774	2.330334001	1.536156451	2.93E-64	6.35E-64
CLEC4C	0.107821256	1.761450087	4.03005007	1.54E-142	1.03E-141
APOC2	1.605520418	4.000535286	1.317152039	8.88E-67	1.97E-66
APOC3	2.171376528	0.556205121	-1.964920986	8.82E-62	1.86E-61
RNU6-850P	0.052184218	2.870661236	5.781625709	1.71E-228	1.18E-226
PAGE5	0.471206578	3.811377199	3.015880809	2.94E-57	5.92E-57
PAGE2	0.403490947	1.709401769	2.082883311	1.13E-14	1.42E-14
SPDYE2B	3.000989174	0.47266716	-2.666541575	1.12E-156	9.94E-156
LINC01127	5.072542007	1.901847275	-1.41530751	2.92E-147	2.13E-146
LINC01123	6.802713633	1.767235196	-1.944616302	3.80E-186	7.26E-185
RNU7-75P	0	0.523681187	Inf	9.32E-119	4.07E-118
RNU6-1136P	0.001931227	0.589414354	8.253620931	3.85E-138	2.36E-137
MIR4645	0	1.095211496	Inf	3.78E-153	3.13E-152
RNU6-510P	0.008106732	1.982156381	7.933734575	2.67E-232	2.01E-230
AC064836.1	0	1.173845977	Inf	1.42E-181	2.38E-180
AC064836.3	1.842144161	5.805554099	1.656047802	5.92E-195	1.59E-193
OR7E29P	0.959189236	0.307866208	-1.639511944	4.05E-26	5.80E-26
LINC00297	0.001389729	1.039171974	9.546415192	1.08E-132	5.99E-132
IGKV2D-29	0.203887219	3.934646387	4.270390738	2.14E-141	1.40E-140
IGKV2D-24	0.071099902	1.461596582	4.361553787	1.15E-95	3.60E-95
IGKV1D-8	0.054092676	3.215884544	5.893638532	3.02E-181	5.01E-180
MIR211	0.001824881	1.844952528	9.981565661	5.98E-155	5.14E-154
CDH16	1.653222528	0.588652456	-1.489792913	3.60E-43	6.23E-43
CDH18	3.040844616	1.411637609	-1.107102326	6.96E-55	1.37E-54
OR7E12P	4.231191543	0.646680301	-2.709939428	2.25E-143	1.53E-142
LINC00858	0.19205674	2.338579047	3.606027697	4.07E-89	1.18E-88
CPA3	7.924062432	3.947738744	-1.00521373	5.25E-102	1.78E-101
CPA1	5.053087125	0.726549481	-2.798032094	1.54E-109	5.81E-109
CPA4	10.19385488	5.015994597	-1.023092021	1.85E-149	1.41E-148
OSM	2.154762829	5.845661559	1.439837222	1.23E-161	1.21E-160
DDX18P1	2.72608367	1.276003316	-1.095197764	2.70E-91	8.03E-91
SH2D4B	1.279696121	2.649794389	1.050079152	9.81E-61	2.05E-60
NPHS1	0.588412592	1.984794744	1.754089795	2.56E-51	4.83E-51
IGHV2-5	0.551541144	3.862048538	2.807825879	1.20E-98	3.92E-98
ARG1	8.404965492	2.889567851	-1.540388149	1.01E-95	3.16E-95
AL355490.1	0	1.146432064	Inf	1.46E-197	5.32E-196
SNX29P1	3.249941046	0.871284812	-1.899197247	8.53E-133	4.73E-132
EGFEM1P	0.68202783	2.582924069	1.921102719	5.65E-55	1.11E-54
TNNI3K	4.004046794	1.428083286	-1.487378715	4.21E-130	2.23E-129
CD5L	1.101503704	4.244776978	1.94621441	1.32E-86	3.71E-86
HIST1H4K	0.65964838	2.644876554	2.003431271	6.50E-110	2.46E-109
HIST1H4I	3.272125086	8.677466782	1.407046037	1.81E-190	4.02E-189
HIST1H4H	3.073812784	6.355002324	1.047863355	1.33E-128	6.82E-128
IFNG-AS1	0.286030115	2.024287003	2.823174891	4.13E-87	1.17E-86
RPL29P25	0.103744289	0.530942389	2.355523413	1.38E-67	3.10E-67
RNU6-574P	0.012078684	1.244610603	6.687087355	1.96E-204	8.42E-203
AC246787.1	0	6.803623862	Inf	2.70E-262	1.44E-259
SDCBPP2	0.321495334	1.922677511	2.580247099	5.62E-129	2.90E-128
LINC01563	1.751565146	5.048900744	1.527324669	3.31E-100	1.10E-99
RPS19P1	1.194726472	2.530214734	1.082579472	2.66E-62	5.65E-62
GTF2IP14	0.832140938	3.995986643	2.263651961	2.55E-183	4.49E-182
GTF2IP13	0.932592327	6.098143477	2.70905163	2.47E-200	9.55E-199
POM121L9P	7.382919209	3.325606123	-1.150574062	2.69E-176	3.86E-175
RPL19P20	0.017418767	0.841902589	5.594938867	2.61E-156	2.30E-155
SERINC4	4.326597469	0.076497509	-5.82167632	7.23E-199	2.71E-197
USP12-AS2	0.421014677	1.764690351	2.067472624	6.28E-95	1.95E-94
TMED10P1	1.270537406	0	#NAME?	1.61E-101	5.42E-101
IGHV1OR15-2	0.00996104	2.422398463	7.925924152	6.65E-166	7.21E-165
IGHV1OR15-9	0.004458038	2.080113651	8.866037588	2.28E-155	1.97E-154
LINC00640	4.987180729	1.734361144	-1.523820145	7.35E-136	4.31E-135
LINC00645	0.287362126	1.944707716	2.758611502	7.97E-55	1.56E-54
OR7E62P	2.877445431	0.472584145	-2.606145435	1.10E-63	2.38E-63
ARHGEF34P	9.630977637	4.665705218	-1.045587093	3.68E-182	6.25E-181
LAIR2	0.1980761	2.999975683	3.920824088	2.02E-183	3.57E-182
AC092117.2	0.035392971	0.741694891	4.389291067	2.36E-131	1.27E-130
HSPE1-MOB4	5.500887403	1.365571445	-2.010159577	9.00E-117	3.83E-116
AC091114.1	0	1.754460988	Inf	3.66E-188	7.44E-187
C6orf15	5.356351743	0.641794832	-3.061066626	3.45E-136	2.03E-135
ALG1L10P	0.095396761	1.970210783	4.368265885	5.67E-195	1.53E-193
AL359538.1	0	1.55799531	Inf	6.40E-181	1.05E-179
MIR135A1	0	1.895917541	Inf	5.76E-241	5.29E-239
TNP1	1.549305471	0.466102603	-1.732902149	4.79E-33	7.43E-33
NPBWR1	2.543166011	1.067681077	-1.25214487	9.10E-32	1.39E-31
DNAJB3	1.374625404	0.27379022	-2.327895706	2.19E-59	4.51E-59
SLC52A1	6.838640462	3.089273176	-1.146442092	4.48E-132	2.45E-131
SLC6A11	6.204898362	2.394042977	-1.373958528	2.15E-61	4.52E-61
SLC6A14	6.069804578	1.630101828	-1.89668798	4.43E-82	1.18E-81
HMGCS2	6.805880616	1.027502879	-2.727639408	2.99E-139	1.87E-138
AC090578.1	0	1.729592979	Inf	3.70E-173	4.89E-172
AC004980.1	0	7.486335678	Inf	2.70E-262	1.44E-259
TAC1	3.658152873	0.646372761	-2.500677059	2.25E-132	1.24E-131
TAC3	2.069597369	0.780386085	-1.407090166	1.81E-53	3.50E-53
TAC4	0.960463456	2.639947439	1.458706577	6.12E-102	2.07E-101
AC007950.1	0.066394977	9.879480006	7.217217188	2.50E-248	3.04E-246
SLC25A14P1	1.222008191	0.390815688	-1.644693671	1.77E-36	2.85E-36
KDM4E	1.914611319	0.691572309	-1.469099535	2.03E-53	3.93E-53
EEF1G	16.33106241	4.737653356	-1.785374099	2.20E-196	7.54E-195
IL20RA	8.95541891	2.402426391	-1.898268691	1.42E-144	9.82E-144
AC144836.1	0.018418296	0.65127714	5.144060094	9.61E-126	4.70E-125
IL20RB	12.24966079	5.403669055	-1.180730574	2.22E-186	4.26E-185
NKX1-2	2.763358291	0.629479538	-2.134191244	1.34E-61	2.84E-61
SCT	0.256404395	2.129236041	3.053842996	9.17E-147	6.60E-146
AC244205.1	0	1.500484559	Inf	6.75E-146	4.77E-145
GOLGA6B	1.239580644	0.161912273	-2.936567878	5.61E-39	9.30E-39
GOLGA6A	2.937927595	0.191803238	-3.937099863	1.36E-140	8.68E-140
WFDC5	8.944554439	1.368762501	-2.708137477	1.97E-107	7.23E-107
TMEM61	4.234693708	0.844140883	-2.326701922	1.78E-95	5.54E-95
KLHL40	2.193915863	0.790737734	-1.472237023	7.52E-61	1.58E-60
RPS2P24	0.012791765	0.736445198	5.847290953	3.92E-146	2.79E-145
RPS2P28	0.160927492	1.018162674	2.661485365	6.18E-115	2.54E-114
PDZK1P1	0.654548291	3.833030198	2.549913825	1.15E-177	1.71E-176
RPL21P65	0.92395324	0.336202723	-1.458488432	3.50E-16	4.47E-16
AC093788.1	0	3.872199593	Inf	1.01E-247	1.18E-245
PRM1	2.286748525	0.03630268	-5.977077865	7.24E-94	2.22E-93
PRM2	2.788162343	0.011006981	-7.984751983	5.03E-108	1.86E-107
IGHG4	2.603544197	10.09827218	1.955559666	3.45E-158	3.16E-157
IGHG1	6.525856761	14.67181014	1.168807648	2.73E-167	3.05E-166
IGHG2	4.536716714	11.34979844	1.322946196	4.70E-155	4.06E-154
IGHG3	3.375594818	11.35558963	1.750188971	2.10E-170	2.57E-169
BPIFB1	0.717678723	2.539890393	1.823356185	1.22E-45	2.17E-45
AC020900.1	0	0.511595704	Inf	2.29E-124	1.09E-123
RNASE10	3.895012033	1.104927807	-1.817675674	3.89E-168	4.48E-167
RNASE13	1.969255744	0.342674902	-2.522738047	3.78E-87	1.07E-86
IGHGP	0.581255419	8.784352312	3.917691751	2.16E-200	8.36E-199
ZSCAN10	1.102422623	0.415230942	-1.408691541	6.44E-22	8.81E-22
AL590723.1	0.001867513	2.5860257	10.43540257	2.06E-248	2.52E-246
SNX18P3	3.403177855	0.847334161	-2.005879612	3.25E-65	7.13E-65
AC087501.1	0.155379022	0.506188555	1.703883153	1.46E-48	2.68E-48
LHFPL1	1.571717506	4.893099946	1.638406814	8.58E-112	3.36E-111
LHFPL3	1.057584756	5.621122949	2.410085084	9.08E-156	7.95E-155
RPL23AP18	0.645822219	2.72068952	2.074763346	1.67E-148	1.25E-147
RPL23AP10	1.142308483	0.242784883	-2.234201806	2.05E-43	3.55E-43
RIMS1	4.106500719	0.787180458	-2.383143241	6.73E-144	4.61E-143
FAM201A	4.003049712	1.354181635	-1.563678273	6.78E-53	1.31E-52
EMX2	9.156272835	4.042555351	-1.179492925	3.63E-189	7.71E-188
EMX1	2.390451467	1.190924154	-1.005201579	1.91E-41	3.26E-41
RN7SKP287	1.817062558	0.671094262	-1.437020762	6.87E-62	1.45E-61
AC018816.1	0	3.449977191	Inf	9.67E-261	2.98E-258
MIR499A	0.015332355	0.651725215	5.409612585	1.78E-135	1.04E-134
UBA52P3	0.006088127	1.555820436	7.997461312	2.13E-196	7.30E-195
UBA52P6	1.173748425	3.133816591	1.416797526	6.95E-89	2.01E-88
UBA52P7	0.005254122	1.345073576	8.000019764	1.51E-157	1.36E-156
KLF1	0.806577217	2.177432625	1.432743519	1.07E-69	2.46E-69
FAM86KP	0.260303596	1.132987447	2.121864732	3.70E-97	1.18E-96
POU1F1	0.372236607	0.773855589	1.055844426	1.67E-33	2.61E-33
AC092574.2	0.01892827	0.695251749	5.198920991	1.33E-131	7.22E-131
AC092574.1	0.006547984	1.841563215	8.135664384	4.45E-218	2.51E-216
SND1-IT1	1.484454769	0.679772593	-1.126809033	1.81E-29	2.69E-29
LINC01415	3.97265281	1.985209211	-1.000811661	3.62E-105	1.28E-104
LINC01411	1.201412855	3.044828844	1.341629128	1.02E-30	1.55E-30
TAS2R50	0.978625893	0.374918373	-1.384180926	1.11E-16	1.42E-16
FAM163B	0.63813297	1.727883905	1.437077308	1.32E-27	1.92E-27
RAB6C-AS1	2.576154514	0.831850278	-1.630823336	1.76E-75	4.32E-75
JAKMIP3	5.82210621	2.545516257	-1.193582879	1.94E-172	2.52E-171
JAKMIP1	1.877378696	5.050578943	1.427729078	1.26E-111	4.92E-111
AP000439.3	2.783202157	1.103761463	-1.334317281	1.01E-30	1.52E-30
ZBTB8B	1.337337867	3.831633216	1.518595469	1.65E-89	4.78E-89
NODAL	3.532588258	1.124577712	-1.651342246	2.23E-106	8.07E-106
PTPRCAP	5.20441965	0	#NAME?	1.59E-173	2.13E-172
PDSS1P1	1.591876836	0.289871034	-2.457245639	6.16E-68	1.39E-67
AC011499.1	0	1.71914723	Inf	3.00E-221	1.79E-219
C4B-AS1	4.082693747	0	#NAME?	1.90E-206	8.52E-205
MIR186	0.009676812	2.391812208	7.949356507	3.32E-214	1.76E-212
AC011239.1	0.432486656	1.608118884	1.89464654	7.23E-36	1.15E-35
LCN1	0.21773762	0.937597806	2.106378502	6.16E-59	1.26E-58
BPI	1.263404131	3.521967151	1.479065259	2.24E-99	7.35E-99
ASLP1	0.374724406	2.599991093	2.79460483	2.60E-165	2.78E-164
CYCSP45	0.013749988	1.047461162	6.251322589	1.55E-171	1.96E-170
RTBDN	0.791179225	2.847508253	1.847623575	5.06E-75	1.24E-74
TECRL	1.606209583	0.113198764	-3.826730045	7.60E-91	2.25E-90
AC011453.1	0	0.838865266	Inf	2.67E-145	1.87E-144
SCML4	2.79723633	7.030598655	1.329645392	1.64E-127	8.25E-127
NRK	4.77961517	2.00684966	-1.251961921	1.56E-81	4.11E-81
EVX2	0.420550255	1.837606649	2.127477866	3.18E-87	9.02E-87
MIA-RAB4B	0.913354952	4.069097287	2.155461233	5.07E-141	3.29E-140
TPBGL	2.792387254	6.572784943	1.235005751	1.28E-170	1.58E-169
AC007099.1	0.379741379	1.585637137	2.061973539	3.94E-65	8.61E-65
DUOX2	7.75613633	3.02994165	-1.356048151	1.15E-109	4.32E-109
RNU1-27P	1.98993643	0.025177279	-6.30445617	2.19E-189	4.68E-188
EIF1P3	0.861051201	2.042719786	1.246320381	3.56E-67	7.96E-67
EIF1P7	0.311376563	1.187979614	1.931777816	9.30E-87	2.62E-86
EIF1P6	0	1.544372633	Inf	2.85E-216	1.55E-214
EIF1P5	0	1.727156957	Inf	4.88E-235	3.80E-233
CDHR1	11.28416907	4.864451707	-1.21395108	1.62E-81	4.29E-81
CDHR4	3.732378142	1.06889287	-1.803977893	1.00E-146	7.20E-146
RPS20P2	0.025793891	0.923082367	5.161358082	4.12E-165	4.38E-164
AL031768.1	0.002357808	1.351667216	9.163078115	1.52E-198	5.67E-197
CYP1A2	1.961524936	0.515174032	-1.928843896	5.51E-19	7.27E-19
RPSAP63	0.009085514	0.530571618	5.867835572	2.76E-116	1.17E-115
MIR202HG	1.36308922	0.258838119	-2.396757994	2.93E-62	6.24E-62
PCP4	5.2263923	0.777972246	-2.748024826	2.16E-132	1.19E-131
FTH1P21	0.009058834	0.569490426	5.974202432	2.31E-114	9.39E-114
FTH1P22	0.349671628	3.007211665	3.104353771	2.15E-138	1.32E-137
AC003956.1	0.230731449	2.670241994	3.532683932	2.27E-178	3.45E-177
IGHV2-70	0.171325628	4.328426165	4.659029671	1.48E-159	1.39E-158
SMIM22	3.771006324	1.571702874	-1.262621063	7.66E-58	1.55E-57
ADAMDEC1	2.869711673	6.828647121	1.25069399	6.31E-121	2.86E-120
CCR5	2.540430319	8.162852668	1.684000525	7.74E-187	1.50E-185
CDSN	11.29896175	1.114150015	-3.342174807	8.98E-127	4.46E-126
AL391095.1	0	3.277358224	Inf	5.39E-250	7.17E-248
NUDT4P2	4.762730121	0.105354382	-5.498466578	7.04E-199	2.65E-197
ZEB2P1	0.255151311	1.170950234	2.1982548	8.98E-47	1.62E-46
AC133644.2	4.296373343	1.945010129	-1.143341696	6.03E-66	1.33E-65
LINC00964	4.942672658	2.208282473	-1.162366637	1.64E-78	4.17E-78
FOCAD-AS1	0.293948081	0.83662963	1.509027735	3.38E-57	6.80E-57
GCOM1	6.203957028	1.298675071	-2.256148181	7.15E-145	4.98E-144
CPSF4L	0.571449742	1.636601509	1.518004561	4.13E-54	8.04E-54
KRT222	2.59157828	1.197678165	-1.113590686	1.51E-53	2.93E-53
CD8B	3.301844151	6.660582232	1.012376269	5.74E-91	1.70E-90
CTAGE4	8.176038936	0.710824053	-3.523837662	4.23E-189	8.96E-188
PKHD1L1	5.729169836	2.421480399	-1.242436781	1.30E-72	3.09E-72
CCDC162P	4.570141134	1.793218367	-1.349687538	1.06E-147	7.77E-147
S100Z	0.579434793	1.635055585	1.496621461	1.61E-60	3.36E-60
LINC01608	0.022812226	2.459585599	6.752464201	3.27E-171	4.11E-170
LINC01606	0.550932147	1.46339238	1.409370101	5.71E-15	7.17E-15
AC073333.1	0.045314637	2.392185692	5.722208434	2.34E-218	1.33E-216
CXCR3	1.593423535	7.262355797	2.188307824	2.25E-184	4.12E-183
CXCR5	7.291665641	2.186657021	-1.737521458	1.04E-97	3.35E-97
CRYBB2	2.370496116	1.137453462	-1.05938151	2.90E-41	4.93E-41
CRYBB1	1.290174401	4.602781522	1.834939868	8.34E-182	1.41E-180
TSEN15P1	0.039675121	1.13972837	4.844311603	8.56E-183	1.49E-181
AC243562.2	0.00056863	4.820146712	13.04930004	7.93E-243	7.78E-241
AC243562.1	0.00056863	2.17264622	11.89967625	2.63E-205	1.15E-203
IGKV1D-27	0.018387073	1.424845066	6.275969431	1.19E-109	4.50E-109
TMSB10P1	0.017057709	2.574793749	7.237889127	6.90E-249	8.74E-247
TRAV14DV4	0.120912883	2.404552544	4.313728584	2.34E-154	1.99E-153
KLRG2	5.053492107	2.009522978	-1.330427602	4.76E-75	1.17E-74
AC092881.1	4.565971228	1.842423512	-1.309317042	2.91E-147	2.13E-146
AC105339.3	0	1.950456826	Inf	8.03E-220	4.65E-218
AC010203.1	0	2.148563123	Inf	4.21E-232	3.12E-230
AC105339.2	0	4.301089155	Inf	2.44E-255	4.19E-253
AL662791.1	0	3.435255531	Inf	2.44E-255	4.19E-253
RPL21P123	0.130770607	0.52304849	1.999906393	1.50E-73	3.60E-73
AL133410.1	0	2.129847625	Inf	2.99E-209	1.44E-207
DNM1P41	4.886068118	0.231724549	-4.398191177	1.39E-198	5.21E-197
PRSS1	4.821807157	0.344524046	-3.80689737	2.73E-104	9.56E-104
TSLP	5.463931691	2.659627887	-1.038715037	2.46E-104	8.63E-104
PRSS8	10.00161642	3.763247949	-1.410182929	2.99E-118	1.30E-117
MC4R	0.646118752	1.763802622	1.448817874	7.38E-46	1.32E-45
EZR-AS1	0.02552643	0.602983928	4.562055837	2.80E-113	1.12E-112
AP001052.1	0	1.475290805	Inf	3.00E-221	1.79E-219
RBM5-AS1	6.500171465	2.303744339	-1.496497154	2.78E-190	6.17E-189
ARR3	1.558507029	3.372013058	1.113445462	1.77E-114	7.24E-114
CASC8	2.53728113	0.951725821	-1.414665461	2.42E-81	6.37E-81
RNU6-403P	0	1.278636073	Inf	2.54E-142	1.69E-141
HCG20	1.675418428	5.246105772	1.646725448	3.46E-138	2.12E-137
CYP2C18	5.100815528	0.930291955	-2.454972471	2.63E-81	6.91E-81
NME1-NME2	13.54495668	6.039165352	-1.1653347	2.45E-196	7.73E-195
AQP7	6.915447519	3.075518103	-1.168993148	4.96E-111	1.91E-110
AQP5	8.253911147	3.639767695	-1.181231533	2.10E-55	4.15E-55
AQP2	1.838747922	0.657877164	-1.48283357	6.73E-32	1.03E-31
AQP8	2.587072615	0.96320063	-1.425412309	3.82E-80	9.93E-80
ETNPPL	1.46301839	4.402402834	1.589343258	2.54E-68	5.75E-68
RHAG	1.527374735	0.452798402	-1.754113293	1.15E-57	2.33E-57
TMPRSS11GP	2.218235987	0.198783984	-3.480139429	1.61E-73	3.87E-73
RNU6-387P	0.017374567	1.008006598	5.858384258	1.80E-162	1.81E-161
OR7E39P	0.976696323	0.106523727	-3.196735258	3.11E-47	5.62E-47
IGHV3-48	0.239999879	5.208314472	4.439710974	6.71E-175	9.29E-174
IGHV3-49	0.317674033	5.733003586	4.173672109	4.30E-179	6.70E-178
IGHV3-47	0.005094481	2.358632069	8.854799516	5.76E-179	8.91E-178
BTNL2	0.365697826	0.846886534	1.21151664	1.87E-21	2.54E-21
IGHV3-42	0	0.749230256	Inf	4.78E-111	1.85E-110
IGHV3-41	0.00189333	1.94109303	10.001728	2.39E-178	3.63E-177
DCLRE1CP1	0.0495166	0.912697907	4.204153268	3.75E-118	1.62E-117
ACTC1	7.14182502	3.014030462	-1.244598789	8.82E-140	5.56E-139
AC008063.2	2.176250749	0.375475606	-2.535053708	1.44E-69	3.30E-69
RPL34P34	0.735962625	1.764067979	1.261201749	4.01E-61	8.42E-61
RPL34P31	0.253584165	1.034060815	2.027784469	1.47E-83	3.98E-83
COL4A2-AS1	1.663537907	0.781809292	-1.089366105	2.67E-33	4.14E-33
RPL5P28	0.025448054	0.43782831	4.104737974	1.21E-96	3.82E-96
RPL5P29	0.414442347	1.764652858	2.090141076	6.40E-109	2.39E-108
KCNS2	4.029864966	1.621146418	-1.3137171	1.38E-84	3.80E-84
RPL5P24	0.598722122	1.919183281	1.680534013	9.21E-91	2.72E-90
LINC01374	0.155837876	0.672600321	2.109703551	8.46E-60	1.75E-59
AC007879.3	0.397769686	1.420041924	1.835928287	3.44E-90	1.01E-89
AC007879.2	2.563379721	0.394457927	-2.700103869	4.98E-129	2.58E-128
SNORD15B	0.43495844	1.592449159	1.872297848	9.69E-89	2.80E-88
S100A14	11.28298448	4.534494705	-1.315135028	8.63E-129	4.45E-128
CTAG1B	0.729703408	0.14147831	-2.3667293	7.08E-53	1.36E-52
RSPH10B2	1.981182007	0.9727602	-1.026205316	2.18E-33	3.38E-33
OR2I1P	0.794083199	6.910749833	3.121480178	2.84E-187	5.58E-186
EDNRB-AS1	0.054802587	1.064935676	4.280378471	5.64E-130	2.97E-129
FATE1	0.980556495	3.053265172	1.638680232	7.74E-114	3.12E-113
FAM133DP	2.229017279	1.022345689	-1.124524699	1.37E-38	2.26E-38
SERPINB10	3.096594691	0.602443043	-2.361785807	2.35E-106	8.48E-106
SERPINB13	7.488246252	2.004966078	-1.901050051	1.13E-102	3.85E-102
SERPINB12	6.877460062	0.85554222	-3.006964899	2.16E-117	9.26E-117
AL109615.1	0	0.958096631	Inf	1.14E-177	1.70E-176
AC147651.4	2.803070442	6.566803836	1.22818336	2.94E-172	3.78E-171
AC147651.1	0.058165348	3.500657214	5.911322055	2.68E-216	1.47E-214
ADGRA1	0.895140004	0.323701602	-1.467448841	6.36E-25	9.01E-25
HNRNPA1P12	0.556055265	3.062635721	2.461473596	2.15E-173	2.86E-172
TOP3BP1	1.819279547	0.712579992	-1.352243362	8.51E-14	1.05E-13
ISCA1P1	3.747374617	0.906848631	-2.046946543	9.56E-112	3.73E-111
RN7SL441P	1.146697968	0.175869177	-2.704910885	1.03E-47	1.87E-47
AC092162.1	1.489388095	0.145154541	-3.359058117	1.82E-82	4.86E-82
AC133785.1	2.603121125	1.060464755	-1.29554577	1.02E-32	1.58E-32
FAM187A	4.294270841	0	#NAME?	7.59E-204	3.21E-202
TNR	1.53638138	3.145196762	1.03361389	8.10E-43	1.40E-42
HDAC11-AS1	0.380358822	1.205763806	1.664514357	1.45E-67	3.26E-67
AC009303.2	4.943631901	0.647759805	-2.932040473	1.74E-192	4.15E-191
ENPP7P12	2.50037164	0.586702061	-2.091442579	2.76E-119	1.22E-118
ENPP7P11	1.023579422	0.265612692	-1.946227059	5.89E-31	8.93E-31
ENPP7P10	1.508369409	0.542617192	-1.474983132	3.57E-43	6.18E-43
SNX5P1	0.345367405	1.233070715	1.836051702	1.93E-77	4.86E-77
SNORD3B-1	2.757992941	0.453519092	-2.604383574	2.45E-96	7.72E-96
KRT34	5.54068357	0.856367158	-2.693762603	1.01E-150	7.92E-150
GPR12	5.884810938	1.337463899	-2.137496115	7.45E-70	1.71E-69
GPR19	3.079496158	7.746845028	1.330914551	4.93E-188	1.00E-186
GPR18	2.211550061	5.082499008	1.200480129	4.66E-121	2.12E-120
LINC01034	0.011898232	1.507331268	6.985105547	1.98E-176	2.86E-175
LINC01033	0.220770584	1.015000491	2.200860563	1.19E-68	2.69E-68
LINC01030	0.163386951	0.455236608	1.478323813	6.44E-44	1.12E-43
ZNRF3	9.594452851	3.18810653	-1.589500698	2.44E-196	7.73E-195
EFCAB9	0.102299229	0.909112889	3.151664185	1.32E-105	4.72E-105
EFCAB1	6.044541827	1.51121027	-1.999928577	6.09E-151	4.82E-150
RAD51AP2	2.538930401	0.349647347	-2.860248383	7.23E-117	3.08E-116
AL135791.1	0.003347947	2.320588747	9.436998448	1.25E-243	1.24E-241
SIT1	3.151506973	6.596450315	1.065648035	4.97E-134	2.83E-133
CXorf21	2.115582494	5.684263532	1.425918499	4.89E-163	4.97E-162
RN7SL471P	0.44704875	1.65141451	1.885198219	4.06E-66	8.96E-66
TIMP4	7.873642377	3.858911042	-1.0288374	7.90E-138	4.81E-137
OR5E1P	1.858506862	0.016995918	-6.772811901	4.15E-121	1.89E-120
UBA52P5	0.584986538	1.844643793	1.656866923	2.55E-88	7.33E-88
POF1B	10.23293358	2.45868303	-2.057262135	1.15E-124	5.51E-124
CTAGE15	5.105850876	0.586460208	-3.122046273	1.80E-147	1.32E-146
HSPD1P11	4.103522348	1.747696961	-1.231407757	3.09E-103	1.07E-102
SERBP1P6	4.043319958	0.948122737	-2.092394636	9.30E-174	1.25E-172
C11orf52	7.212732174	0.44699326	-4.012220872	6.24E-198	2.30E-196
TICAM2	6.968377106	2.439143765	-1.514447906	2.38E-187	4.71E-186
AP000640.2	0.837231264	1.740996884	1.056215529	4.66E-47	8.41E-47
RPL23AP95	0.154740282	1.154172734	2.898938445	2.05E-129	1.07E-128
CST2	0.877458668	4.881454038	2.475907872	2.38E-120	1.07E-119
CST1	1.01772077	3.882022353	1.931466639	1.23E-79	3.18E-79
CST6	10.72050251	2.919796479	-1.876432816	5.02E-158	4.58E-157
CST5	0.045595092	1.530416039	5.068901567	1.67E-90	4.92E-90
CMC4	7.776884153	0.007971101	-9.930197548	4.10E-206	1.82E-204
AP000432.1	5.08414491	0.030033655	-7.40328128	3.87E-205	1.68E-203
NAP1L4P3	0.533352611	1.170922111	1.134483561	6.94E-45	1.22E-44
SULT1C2P1	0.50255569	1.077475038	1.100299067	2.56E-21	3.47E-21
AMIGO3	4.690034188	0.786260795	-2.576518614	3.40E-64	7.35E-64
CEBPE	0.630851938	2.112454499	1.74354692	3.06E-94	9.45E-94
LCE5A	6.646164196	0.975711296	-2.7679957	2.94E-76	7.28E-76
CRNN	6.842305106	1.79843334	-1.927741751	1.55E-129	8.08E-129
AC093642.1	4.394043873	0.406629577	-3.433762212	1.23E-153	1.03E-152
CTNNA2	1.78708903	6.561312511	1.876372929	2.90E-141	1.89E-140
RNF138P1	1.42704325	0.632539854	-1.173800773	7.54E-29	1.12E-28
FIRRE	1.7444961	5.084693716	1.543350502	8.27E-138	5.04E-137
ATP2C2	9.149753993	4.047816741	-1.176588979	1.80E-134	1.03E-133
CERS3	8.97260183	2.860302877	-1.649358469	1.07E-88	3.07E-88
GP6	3.972226972	1.700000605	-1.224412801	4.18E-74	1.01E-73
GP2	4.486991707	0.574893327	-2.964382327	2.43E-85	6.73E-85
CFL1P4	0.032507801	0.781508706	4.587404062	8.79E-143	5.91E-142
CFL1P2	0.165908793	2.040794501	3.620668663	1.37E-191	3.16E-190
CFL1P3	0.183298664	0.468415146	1.353591458	4.42E-50	8.26E-50
SNORD83A	0.027744745	2.29836486	6.372249477	1.04E-227	6.99E-226
FCGR1B	2.011180535	4.852801122	1.270775145	1.37E-127	6.90E-127
SNORA71C	0.182167794	2.536099937	3.799271767	4.06E-188	8.26E-187
SNORA71A	0.15565719	2.459601535	3.981980492	1.76E-199	6.69E-198
OR13J1	1.158895002	0.307002637	-1.91642691	3.53E-37	5.73E-37
ZBP1	2.194963156	6.131585709	1.482063499	4.52E-142	3.00E-141
RPL17P26	0.102869538	0.799817819	2.958855587	1.72E-119	7.59E-119
SLURP1	9.277068172	1.264006632	-2.87566491	1.11E-132	6.13E-132
LINC01230	1.824636843	0.602415557	-1.598778422	4.45E-45	7.86E-45
CFAP221	2.565875672	1.158463391	-1.147238814	2.14E-68	4.85E-68
NXNL2	3.47849624	1.251705391	-1.474568721	1.76E-105	6.27E-105
SYN2	7.553714294	3.747603527	-1.011217885	3.10E-141	2.02E-140
LINC00184	2.684386032	1.077970706	-1.316274182	4.07E-68	9.18E-68
ACCSL	1.158326839	4.705324229	2.02225175	2.31E-107	8.44E-107
LINC00189	1.926868143	4.278884742	1.150976968	4.18E-42	7.16E-42
NPY4R	3.763373476	0.165356955	-4.508370833	1.53E-133	8.64E-133
GABRB1	0.442419364	1.343261635	1.6022539	8.27E-30	1.24E-29
RNU6-945P	0	0.563989345	Inf	2.87E-135	1.67E-134
AL133243.4	2.430729841	0.837165872	-1.537804152	5.97E-89	1.73E-88
OR1J4	1.346707437	0.385001719	-1.806499678	2.33E-17	3.02E-17
AL133260.1	0	4.34139305	Inf	1.62E-261	5.83E-259
MIR10B	0	0.976769542	Inf	6.75E-146	4.77E-145
MLIP-IT1	2.203789473	0.241721075	-3.188571239	4.26E-74	1.03E-73
AC016712.1	0.222424101	2.402307857	3.433036015	3.36E-190	7.42E-189
EDN2	5.320433543	1.363168617	-1.964579783	1.04E-72	2.47E-72
SCDP1	0.387485923	1.564884843	2.013840691	3.10E-94	9.56E-94
DKKL1	1.952037765	4.728122973	1.276286595	1.65E-138	1.02E-137
EVPL	11.52603274	5.170696941	-1.156465368	2.59E-97	8.28E-97
AC002070.1	0	2.717764395	Inf	8.32E-254	1.37E-251
AC111200.2	0.003237144	0.757755649	7.870867255	4.39E-168	5.04E-167
AZGP1P1	3.611337884	0.769935407	-2.229724086	5.37E-52	1.02E-51
AC007126.1	0.366077849	1.861799597	2.346475407	1.14E-82	3.06E-82
TH2LCRR	0.740546397	1.910733849	1.367464804	1.28E-69	2.95E-69
AC005037.1	0	2.012415202	Inf	7.80E-233	5.89E-231
AC091185.1	0	2.628549826	Inf	7.80E-233	5.89E-231
OXGR1	5.12402335	1.144138154	-2.163015783	7.57E-141	4.88E-140
SLC13A2	5.188783807	0.519031896	-3.321501323	7.70E-86	2.15E-85
RGS18	2.24242484	4.970720644	1.148395395	4.96E-116	2.08E-115
EMX2OS	10.12297431	4.676419615	-1.114156948	4.82E-193	1.16E-191
IGFL1	3.304559556	1.293428048	-1.353258196	1.19E-69	2.73E-69
TTLL10	2.396294468	1.118318577	-1.099473975	2.52E-40	4.23E-40
C1orf195	0.070682544	1.376610619	4.283622765	6.68E-161	6.45E-160
HIF3A	10.2374784	4.590596249	-1.157106954	4.32E-154	3.65E-153
GTF2IP5	0.366473149	3.081679107	3.07193724	3.21E-182	5.50E-181
AC083949.1	0.409439218	1.794689384	2.132012969	2.06E-88	5.91E-88
RNY1P13	0.008360406	0.609442877	6.18777414	1.91E-128	9.77E-128
GRID1-AS1	0.98475995	0.150460912	-2.710383347	5.46E-48	9.96E-48
AC018462.2	1.024245442	0.05250634	-4.285926019	8.85E-53	1.70E-52
AC018463.1	0.005320321	0.619852901	6.864268668	2.30E-139	1.44E-138
AL391650.1	0	2.950876717	Inf	2.44E-255	4.19E-253
ERICH5	3.542306297	1.284165581	-1.463857729	2.27E-122	1.05E-121
ERICH4	1.120641252	0.508118872	-1.141086553	5.75E-15	7.23E-15
HERC2P7	2.369977502	0.140559036	-4.075625255	5.39E-98	1.74E-97
TMLHE-AS1	2.632753135	0.934508734	-1.494292199	5.29E-63	1.13E-62
CTSLP8	0.013458546	1.573031099	6.86888082	1.14E-125	5.58E-125
RPL27AP	0.064740848	0.656112114	3.341194188	1.05E-110	4.04E-110
BRAFP1	0.828937889	0.369710887	-1.164866479	3.24E-13	3.97E-13
INE2	3.641658181	0	#NAME?	3.40E-143	2.30E-142
AC104986.1	0.04405675	1.306150589	4.889814338	4.10E-175	5.73E-174
AC107081.1	0	0.886244296	Inf	1.98E-167	2.23E-166
HAMP	2.264258385	5.357997833	1.242655398	1.67E-104	5.86E-104
LSINCT5	2.382556637	0.155071128	-3.9415085	9.49E-107	3.44E-106
RPL7AP28	2.163819594	1.020472125	-1.084343447	1.17E-29	1.75E-29
IGLV10-54	0.172704595	3.171522521	4.198797214	1.09E-136	6.48E-136
LINC00442	1.431377735	0.081208546	-4.139629073	3.56E-79	9.15E-79
AC125238.2	0.178753605	0.395216295	1.144670094	5.50E-40	9.21E-40
AC108142.1	3.330971846	0.01281346	-8.022139272	1.73E-133	9.73E-133
OSR1	9.411345924	3.954401727	-1.250941617	1.48E-173	1.98E-172
PMS2P2	2.524479282	1.095423185	-1.204497516	2.74E-42	4.70E-42
PMS2P7	4.770293112	1.539668523	-1.631458131	1.94E-187	3.85E-186
FAM157A	1.694409087	0.37218162	-2.186703516	8.29E-38	1.36E-37
FAM157B	4.743229126	0.62752673	-2.918120742	2.58E-132	1.41E-131
FAM157C	6.629580898	2.884629161	-1.200531808	5.53E-175	7.68E-174
RPL7P37	0.018769352	0.785783605	5.387681293	8.03E-137	4.79E-136
EEF1A1P8	1.030460471	3.912997546	1.924985042	3.01E-162	3.00E-161
SLC36A2	1.361028633	0.582258047	-1.224966841	2.68E-26	3.86E-26
PKD1P1	10.92103357	1.26939597	-3.104895327	1.29E-194	3.38E-193
AC069542.1	0.024279415	0.932492537	5.263286611	3.30E-142	2.19E-141
TSNAX-DISC1	1.857310306	0.579975756	-1.679150371	1.64E-31	2.50E-31
HIST1H4E	1.712538147	3.520179977	1.039513067	5.42E-80	1.41E-79
AP000962.1	1.298451434	0.070821052	-4.196469973	2.96E-91	8.80E-91
AC022210.1	0	3.91476834	Inf	2.70E-262	1.44E-259
SATB1-AS1	1.327218287	4.655015537	1.810380314	1.62E-126	8.00E-126
AC009060.2	1.286781982	0.125269257	-3.360663333	3.41E-73	8.15E-73
PAGR1	0.408836356	8.432180893	4.366310418	8.88E-237	7.29E-235
AC083899.3	7.619110425	0.01201539	-9.308595247	8.69E-206	3.84E-204
AC083899.1	0.103153127	6.488088053	5.974933933	4.75E-247	5.47E-245
HNRNPMP1	1.373135258	0.225701924	-2.604983122	1.82E-69	4.17E-69
AC092384.1	0	0.972753945	Inf	6.56E-165	6.94E-164
ZSCAN4	3.07269311	1.040992703	-1.561543727	1.58E-56	3.15E-56
PPIAP21	0.070740095	2.465349276	5.123120085	1.69E-226	1.12E-224
KRTAP19-1	1.387175387	4.462754355	1.685784192	8.58E-75	2.09E-74
AC012123.1	0.037367415	1.219466024	5.028324978	5.39E-109	2.01E-108
SPDYE10P	3.759729722	0.064316079	-5.869305682	1.06E-173	1.43E-172
RNU4-78P	0.016388313	0.785717026	5.583270573	5.49E-148	4.07E-147
EREG	8.393135185	2.614758487	-1.68253212	4.95E-140	3.13E-139
BANCR	0.150275225	7.903568162	5.716825033	5.75E-232	4.25E-230
ACTBP1	0.201424997	1.436629712	2.83437362	3.67E-135	2.13E-134
OLR1	3.143114624	6.589561688	1.06798762	1.47E-79	3.79E-79
SRRM4	1.671296562	0.637096043	-1.391384972	1.97E-53	3.81E-53
AL355512.1	0	2.872890456	Inf	2.78E-226	1.83E-224
IGLV1-51	2.239429131	7.738614889	1.788944354	1.23E-161	1.21E-160
IGLV1-50	0.213225046	1.865518758	3.129128053	2.44E-117	1.05E-116
BTBD6P1	0.06212159	0.957088067	3.94548502	7.97E-116	3.33E-115
RNVU1-15	0.139906702	0.682880876	2.287168861	6.40E-71	1.49E-70
RNVU1-18	1.98993643	0.032822391	-5.921898207	5.69E-187	1.11E-185
ABCG5	1.447377382	4.004545061	1.468197221	9.77E-115	4.01E-114
GADL1	0.666878206	2.234316755	1.744338521	1.92E-47	3.49E-47
KRTAP5-10	2.334898461	0.620811601	-1.91113239	2.41E-61	5.07E-61
AKR1B10	6.240095934	2.605935009	-1.259767105	5.51E-96	1.73E-95
AKR1B15	3.231408636	1.197673997	-1.431927937	5.44E-65	1.19E-64
HIGD1AP1	0.273198284	0.678605948	1.312625652	5.28E-53	1.02E-52
TMPRSS11CP	0.338405506	1.040861643	1.620953363	1.87E-61	3.95E-61
AC016405.1	0	0.490256543	Inf	1.36E-111	5.30E-111
KCNK9	1.170873062	2.974880617	1.345247097	3.36E-65	7.37E-65
KCNK4	1.788682351	0.135302095	-3.724641122	8.52E-98	2.74E-97
TRAT1	2.13593178	4.65888838	1.125120197	1.52E-70	3.51E-70
KCNK1	8.867974124	3.607261937	-1.297700374	2.30E-176	3.31E-175
PIK3CD-AS2	4.161259469	8.582738188	1.044417742	1.16E-183	2.06E-182
PPAN-P2RY11	5.286645662	0.638718882	-3.049099628	1.01E-113	4.06E-113
VWDE	3.988335285	1.820999902	-1.131055853	4.01E-79	1.03E-78
AOX3P	2.707650805	0.212353466	-3.672502128	3.30E-133	1.85E-132
FRRS1L	2.716540739	1.106748412	-1.295443379	3.40E-70	7.85E-70
RPL13AP25	3.322848849	7.681760512	1.209016318	1.05E-195	3.03E-194
RPL13AP23	0.03119704	1.106110593	5.147942681	8.29E-180	1.32E-178
DAZ1	2.856044978	0.124902226	-4.515147605	7.17E-61	1.50E-60
NEUROG3	0.123948196	1.041181234	3.070412031	1.36E-70	3.15E-70
C1orf137	0.013015551	1.137941076	6.450045631	1.04E-114	4.25E-114
KRT17P8	0.317745832	0.644141555	1.019504565	2.00E-23	2.78E-23
MIR3189	0	2.913354268	Inf	5.04E-203	2.07E-201
TMEM132C	5.70728828	1.826215521	-1.643948402	7.42E-81	1.94E-80
TMEM132B	7.723521261	2.555161605	-1.595844203	4.57E-179	7.10E-178
LINC01234	1.315447126	7.003273161	2.412476099	2.11E-178	3.22E-177
CCL27	7.664092149	0.023085073	-8.375010829	1.82E-164	1.91E-163
GLYATL2	4.760705364	2.008968447	-1.24472044	2.24E-106	8.07E-106
GLYATL1	4.303619459	1.566696198	-1.457825065	4.58E-129	2.37E-128
YWHAZP2	1.099617379	3.913681355	1.831524686	5.63E-158	5.14E-157
YWHAZP6	0.492720776	2.97200211	2.592592928	7.39E-165	7.81E-164
SNORA69	0.033473257	0.847656732	4.662399292	1.16E-139	7.26E-139
SNORA65	0.341379473	3.231755904	3.242870017	1.65E-209	8.02E-208
SNORA66	0.119087505	2.466829277	4.372563923	1.07E-207	5.06E-206
SNORA60	0.104991278	2.816222227	4.745419795	2.69E-228	1.83E-226
AC010894.4	0.003269418	1.705788103	9.027188734	1.84E-195	5.15E-194
AC010894.5	0.046459824	1.935590665	5.380646395	1.02E-174	1.41E-173
MYF6	1.873092784	0.531097474	-1.818373793	6.22E-56	1.24E-55
CSE1L-AS1	0.148508474	0.880245156	2.567360125	5.60E-101	1.88E-100
MYOD1	0.303308582	1.057336255	1.801576033	1.63E-36	2.63E-36
MIR548AR	0.00211812	0.806018982	8.57188588	7.97E-142	5.25E-141
MIR548AC	0	0.524190419	Inf	2.04E-109	7.68E-109
IGHV3OR16-9	0.025047081	1.913086299	6.255115691	5.79E-140	3.66E-139
AL355480.3	0	0.590223451	Inf	2.29E-139	1.43E-138
FNDC7	1.44172061	0.53947777	-1.418156195	7.69E-32	1.18E-31
AC113404.1	6.102264216	0.300154091	-4.345569411	5.94E-197	2.11E-195
CCDC155	1.204836864	2.959598206	1.296563512	2.53E-45	4.48E-45
H1FNT	1.822692292	0.728364041	-1.32333942	6.39E-48	1.17E-47
LINC01524	0.321170692	1.700140446	2.404241776	1.79E-56	3.58E-56
LINC01526	0.122098619	0.671801799	2.459988778	3.09E-69	7.07E-69
ACTP1	0.003047438	0.753829284	7.95049696	3.77E-141	2.45E-140
RPL39P38	0.073041564	1.800814034	4.623787742	1.04E-208	4.99E-207
RPL39P36	0.193759058	2.479821869	3.677900833	5.44E-197	1.94E-195
RPL39P34	0.881539924	0	#NAME?	3.16E-92	9.51E-92
MAGEA2B	0.059309626	0.969403739	4.030759465	7.24E-93	2.19E-92
FDCSP	1.056072877	6.951088679	2.718529555	4.04E-151	3.21E-150
LINC00698	0.136673119	2.671083117	4.288623442	3.07E-127	1.54E-126
H2AFZP4	0.142508196	0.635422509	2.156671304	1.01E-72	2.41E-72
H2AFZP1	0.152908637	0.626376453	2.034360082	3.89E-75	9.52E-75
PDZPH1P	1.301150375	0.636146915	-1.032355814	1.05E-20	1.41E-20
H2AFZP3	0.693779823	3.291898091	2.246369885	8.46E-158	7.68E-157
MIR616	0.018460242	1.984878086	6.748485084	5.69E-210	2.80E-208
ACOXL	1.270660816	3.567196279	1.489211624	4.00E-116	1.68E-115
RN7SL32P	0.173547472	0.753814901	2.118879966	2.36E-75	5.79E-75
IGHV1-45	0.022918225	2.372635778	6.693851496	1.57E-174	2.16E-173
IGHV1-46	0.400518952	6.7146899	4.067378359	2.49E-192	5.90E-191
USP30-AS1	1.801444286	4.311423733	1.259010326	2.22E-97	7.12E-97
GAL3ST3	2.011398135	0.937330518	-1.101568916	5.76E-50	1.07E-49
TRBV11-3	0.183932118	0.918881203	2.320704929	4.56E-64	9.85E-64
TRBV11-1	0.045523775	0.855725055	4.232455216	1.22E-85	3.39E-85
RPL12P8	0.779602283	2.162784486	1.472079694	3.08E-82	8.22E-82
RPL12P1	2.133317654	0.850044056	-1.327489282	4.54E-64	9.82E-64
RPL12P2	0.163582268	0.635483313	1.957837875	4.26E-67	9.51E-67
ENDOU	8.468634464	3.092420479	-1.453392862	4.84E-139	3.01E-138
YAP1P1	3.145194908	1.058599636	-1.57099236	2.45E-64	5.32E-64
SNRPGP14	0.11127138	2.491325413	4.484759011	1.74E-207	8.23E-206
MYCNUT	0.019657097	2.401109855	6.932507293	2.41E-148	1.80E-147
TMEM105	2.553354695	1.122594947	-1.185556491	8.80E-39	1.45E-38
CCDC140	1.734686465	5.81236365	1.74445004	1.28E-169	1.53E-168
EIF2S2P2	0.1555176	0.420029698	1.433413473	2.01E-48	3.69E-48
FAM182A	6.38201827	1.499447862	-2.08958138	2.26E-153	1.88E-152
AP000442.1	4.611516555	1.583694541	-1.541947178	1.16E-178	1.78E-177
KRT2	13.24604969	2.053589781	-2.689342248	2.64E-159	2.48E-158
KRT1	14.84897223	3.475131168	-2.095223741	1.82E-152	1.49E-151
KRT7	10.85732961	4.662140995	-1.21960477	2.60E-165	2.78E-164
KRT5	14.75816387	6.474532748	-1.188665255	2.82E-121	1.29E-120
KRT4	6.396376505	2.819888054	-1.181616971	1.58E-85	4.39E-85
KRT9	4.04239301	1.034812413	-1.965840326	1.46E-64	3.18E-64
AC016737.1	0.050572658	2.498357245	5.626478376	2.39E-225	1.53E-223
SNORD116-24	0	1.262393395	Inf	1.14E-177	1.70E-176
ARPC4-TTLL3	8.416912481	3.714204898	-1.180237711	4.82E-196	1.41E-194
TFAP2B	6.421342377	3.199109907	-1.005204365	5.88E-32	9.01E-32
TP53AIP1	7.23722057	2.443114966	-1.566713987	2.40E-84	6.57E-84
PRF1	3.72507515	8.763220858	1.234191689	1.25E-175	1.77E-174
AC025048.1	1.715636649	0.302895834	-2.501850398	3.10E-30	4.66E-30
TMEM189-UBE2V1	7.069623036	0.737623764	-3.260676249	8.22E-162	8.14E-161
RNU6-834P	0.004877461	0.707580873	7.180620879	1.22E-149	9.40E-149
DPEP3	0.894080662	2.70448826	1.596878735	1.21E-51	2.30E-51
HMGN2P17	0.088357534	5.413548192	5.937077524	2.76E-247	3.21E-245
ABCF2P1	0.303054996	0.62283593	1.039272546	6.85E-37	1.11E-36
LINC01544	1.026422117	0.051310084	-4.322237972	1.79E-57	3.61E-57
AC100821.2	0	1.407622479	Inf	2.13E-218	1.21E-216
RNU6-388P	0.033187293	0.7452831	4.489085701	3.01E-133	1.69E-132
C19orf84	0.66072613	2.730151857	2.046856894	1.05E-111	4.09E-111
LINC00102	1.777022919	0.309344415	-2.522176395	1.72E-83	4.67E-83
FARSA-AS1	0.052750581	0.498642762	3.240747718	1.50E-95	4.69E-95
AC019171.1	0	2.719006303	Inf	1.86E-228	1.27E-226
CFAP99	0.570059331	1.739559917	1.609538385	2.23E-70	5.16E-70
RAB4B-EGLN2	3.846284047	1.176936323	-1.708429042	9.65E-112	3.77E-111
CSNK1A1P1	2.186342949	0.85350305	-1.357051505	8.69E-72	2.05E-71
BTNL10	0.237595616	1.575480058	2.729211374	5.73E-133	3.19E-132
FAM25C	4.20811111	0.141126988	-4.898106984	2.06E-108	7.65E-108
IL20RB-AS1	4.044812861	0.147771051	-4.77463738	1.45E-136	8.63E-136
SNORD67	0.006001397	0.715231484	6.896968024	1.97E-140	1.26E-139
SNORD60	0	2.08255487	Inf	1.46E-225	9.42E-224
SNORD63	0	1.206091118	Inf	1.70E-191	3.89E-190
SNORD69	0	1.649916587	Inf	5.76E-222	3.49E-220
APOB	6.480048153	1.366930906	-2.245064212	1.67E-149	1.28E-148
APOH	1.789236158	0.751680586	-1.25115217	2.57E-30	3.87E-30
CCDC54	2.15273863	0.997861179	-1.109262139	6.63E-06	7.34E-06
HNRNPA1P54	0.859598244	1.789429537	1.057765294	2.27E-50	4.24E-50
NAP1L1P3	0.368030355	3.282825838	3.157041545	3.67E-202	1.48E-200
NAP1L1P1	1.696862253	4.796627054	1.499150817	1.17E-172	1.52E-171
LINC00266-1	1.792932066	0.863312491	-1.054366058	3.72E-30	5.60E-30
MORC1	0.138091475	2.557951715	4.211292863	3.13E-125	1.52E-124
MTND5P1	3.390983106	1.330751083	-1.349462857	5.43E-84	1.48E-83
COX5BP6	0.381754443	2.917293947	2.933913908	2.40E-177	3.55E-176
CBWD3	9.748801822	4.053306065	-1.266125798	2.45E-196	7.73E-195
TTBK1	1.457406415	3.315307477	1.185739433	1.34E-90	3.96E-90
TIGIT	2.552469829	7.745915152	1.60154179	3.82E-169	4.51E-168
AGAP7P	5.44760355	2.351319289	-1.212151257	6.41E-124	3.05E-123
LINC00632	4.61253856	1.707538547	-1.433642825	2.47E-114	1.00E-113
PLA2G4E-AS1	5.49421368	1.579168122	-1.798748248	5.10E-45	9.00E-45
MIR421	0.006732504	0.58037609	6.429701027	2.17E-118	9.43E-118
UNC93B3	1.798612887	0.861904369	-1.061284999	5.62E-29	8.35E-29
TAF9P3	0.059927696	1.565782623	4.707517211	1.40E-200	5.47E-199
TBCAP1	0.90094982	6.06931347	2.752014676	1.90E-203	7.91E-202
AC004490.1	3.813027038	1.567432362	-1.282533572	3.25E-97	1.04E-96
MCIDAS	0.77750354	4.417881478	2.506433566	1.63E-146	1.17E-145
AS3MT	7.695791633	2.374087006	-1.69669693	2.66E-190	5.91E-189
AC025458.1	0	2.129126745	Inf	1.62E-251	2.29E-249
NOP56P1	0.850509274	2.317802075	1.446358503	6.40E-43	1.11E-42
NOP56P3	0.881094007	1.90857908	1.115131106	1.91E-21	2.60E-21
EPYC	0.931797725	3.145722632	1.755302757	1.32E-62	2.82E-62
AL157788.1	0	0.618450907	Inf	2.49E-114	1.01E-113
CALR4P	0.111035906	2.011178151	4.178942702	1.24E-165	1.34E-164
AC006378.2	0.957018718	2.413307125	1.334392482	2.19E-61	4.61E-61
RNU6-1048P	0.027857067	1.234762924	5.47004691	1.84E-174	2.52E-173
AC226118.1	0.838122093	1.995296033	1.251370481	2.42E-27	3.52E-27
WFIKKN2	3.73341999	0.725238256	-2.36397088	3.85E-101	1.29E-100
PPIAP14	0.430762534	1.279023129	1.570077671	6.09E-60	1.26E-59
PPIAP13	0.191978465	1.456156216	2.923148742	2.19E-146	1.57E-145
PPIAP11	1.370509413	4.891767215	1.835643515	2.56E-191	5.85E-190
RNU6-689P	0.011044543	0.577046635	5.707282243	1.10E-120	4.98E-120
CAV3	1.803819871	0.368456882	-2.291487571	4.60E-79	1.18E-78
AC015883.1	0	1.085984139	Inf	5.54E-155	4.77E-154
SKAP1	3.504813135	7.223417682	1.043344068	9.26E-126	4.53E-125
RNU6-623P	0.002703283	0.419255895	7.276974442	9.66E-107	3.50E-106
AC009121.2	0.005240742	2.048298009	8.610438693	3.24E-229	2.27E-227
NEBL-AS1	2.601407545	0.200919355	-3.694603979	3.26E-126	1.61E-125
AC055736.1	2.056891907	0.151449697	-3.763555386	1.12E-68	2.53E-68
KIR3DL2	0.328859929	1.382086174	2.071302438	3.49E-69	7.97E-69
RXFP2	1.40894931	0.466145024	-1.595768938	3.64E-18	4.77E-18
AC091132.2	0	1.228277309	Inf	6.96E-197	2.44E-195
JMJD7	8.954506306	2.384560632	-1.908890427	2.44E-196	7.73E-195
DNAJC9-AS1	4.094579431	1.636767513	-1.32286586	1.13E-165	1.22E-164
RPL41P5	0.268685534	7.097121856	4.723243522	7.40E-220	4.32E-218
RPL41P1	1.875529125	8.94433129	2.253675959	7.24E-197	2.54E-195
HS3ST6	7.755829637	0.869358639	-3.157257749	2.04E-95	6.35E-95
HS3ST4	3.205525927	0.677324687	-2.242641593	5.49E-64	1.18E-63
AC145343.1	0	3.107383598	Inf	4.16E-256	7.70E-254
ZP4	0.303677811	1.248586829	2.039682751	2.30E-55	4.54E-55
AC239868.1	0.283943483	8.358314468	4.879536336	5.32E-224	3.38E-222
DES	11.07946932	5.43330854	-1.027985901	1.47E-151	1.18E-150
MIR221	0.271648954	1.468866744	2.434888121	3.18E-103	1.10E-102
GBA3	0.767699155	1.568952721	1.031188913	1.07E-10	1.27E-10
RPL36AP15	0.414571198	0.992840273	1.259941747	1.91E-52	3.65E-52
RPL36AP13	0.164796194	0.499524821	1.599873445	6.67E-54	1.30E-53
FAM222A-AS1	0.822597984	3.880530844	2.237994581	6.46E-149	4.89E-148
AL589843.1	0.003693852	3.54022911	9.904500769	4.57E-239	4.04E-237
CLPS	3.685644289	0.189603108	-4.280862319	8.14E-92	2.44E-91
TPM3P6	1.921072293	4.589153193	1.256316156	5.97E-146	4.24E-145
FEZF1	0.160564352	1.616846579	3.331959261	7.47E-61	1.56E-60
LILRP1	0.09636915	0.680978616	2.820966216	8.03E-74	1.94E-73
LILRP2	0.05326978	1.361222731	4.67544201	1.75E-149	1.34E-148
TRBV24-1	0.131451939	2.35399927	4.16250655	2.70E-151	2.15E-150
CPZ	8.177158517	2.609987272	-1.647556836	1.43E-181	2.39E-180
PRDX2P3	1.045576944	0.470733407	-1.151317086	3.99E-18	5.22E-18
AP003096.1	0	2.494897484	Inf	8.94E-236	7.15E-234
RMRP	3.422909629	0.10627033	-5.009412441	1.87E-160	1.79E-159
AC112229.1	3.285048778	0.009403546	-8.448494228	2.16E-180	3.50E-179
AL590708.1	0	2.32998345	Inf	5.41E-238	4.59E-236
IGLV7-46	0.379729392	4.36295851	3.522263177	1.02E-144	7.09E-144
IGLV7-43	0.287375222	4.318783561	3.909617436	1.99E-151	1.59E-150
AC011742.3	0.07938438	0.417582925	2.395135645	2.03E-66	4.51E-66
KRT16	10.84962635	4.735887868	-1.195938531	1.19E-90	3.51E-90
KRT15	12.57851246	4.166850295	-1.593932145	1.10E-142	7.40E-142
KRT14	14.55215238	6.134088084	-1.246311767	2.13E-114	8.67E-114
GABRE	11.7262673	4.966064474	-1.239568951	7.53E-195	1.99E-193
KRT19	10.12641478	4.094053302	-1.306521693	7.63E-143	5.14E-142
NBPF4	1.013503213	2.266594308	1.161175527	5.33E-32	8.17E-32
ZNF816-ZNF321P	6.190337686	0.12190438	-5.666196247	3.76E-201	1.49E-199
WFDC21P	9.367242839	3.724499337	-1.330577961	4.37E-172	5.59E-171
GLDCP1	0.437341312	1.14250188	1.385364998	2.69E-37	4.38E-37
ALG13-AS1	0.044300212	1.683884974	5.248336168	7.82E-190	1.71E-188
AC005480.1	0.125378803	1.300060861	3.374213796	2.50E-153	2.08E-152
GAPDHP55	0.017405676	0.682082455	5.292316412	1.12E-130	5.98E-130
PLA2G4B	10.50754664	3.590558965	-1.5491455	3.81E-194	9.70E-193
PLA2G4F	10.14481477	2.333701922	-2.120050318	1.19E-113	4.79E-113
PLA2G4E	9.07344316	1.970974406	-2.202741081	4.22E-88	1.21E-87
PLA2G4D	7.661591519	1.693786784	-2.177391832	1.69E-74	4.11E-74
MIR3164	0.002138839	1.337089126	9.288052253	1.09E-176	1.59E-175
AC007773.1	0	4.334905827	Inf	3.43E-259	8.28E-257
SNORD3B-2	2.246797152	0.559844941	-2.004770671	2.71E-58	5.54E-58
GNG4	3.113813291	8.267181281	1.408713081	5.02E-179	7.77E-178
GNG8	0.165673607	1.913336046	3.529674585	3.25E-151	2.59E-150
UGT3A2	6.024474389	1.798282911	-1.74421537	3.56E-70	8.23E-70
UGT3A1	1.194007508	0.343994569	-1.795354216	2.93E-40	4.91E-40
RPS24P7	0.003292322	0.931553704	8.144389832	6.18E-179	9.55E-178
RPL24P7	0.264361177	0.725642024	1.456747687	1.33E-55	2.63E-55
AC005262.2	1.690321972	0	#NAME?	8.87E-104	3.08E-103
ARIH2P1	0.148089991	1.448276488	3.289791006	4.63E-161	4.50E-160
ONECUT3	0.210509752	0.757767387	1.847867979	2.54E-77	6.38E-77
ONECUT2	2.351049991	5.623696639	1.258213557	4.04E-112	1.59E-111
ONECUT1	0.499610419	3.847200857	2.944933685	2.20E-121	1.00E-120
TRIM51GP	0.007314138	1.810588977	7.951555479	1.96E-161	1.92E-160
GTF2IP20	1.954171873	7.470108911	1.934571917	9.08E-197	3.18E-195
GTF2IP23	0.976688922	4.522759732	2.211232318	5.27E-191	1.19E-189
TMEM150B	1.435080529	5.900969369	2.039820274	4.22E-184	7.62E-183
MUC5AC	2.163723725	0.677053008	-1.676175606	1.75E-48	3.21E-48
OMP	0.616811791	2.299225498	1.898245716	2.20E-97	7.04E-97
CNBD1	0.053982094	0.940717671	4.123208946	1.64E-92	4.95E-92
AC012181.2	0	3.928650124	Inf	5.76E-260	1.50E-257
AC012181.1	0	3.800060505	Inf	2.03E-258	4.41E-256
THRB-IT1	1.334378153	0.17291187	-2.948058758	1.36E-73	3.27E-73
AL161908.1	0	2.136914425	Inf	8.81E-162	8.72E-161
IGHV1-67	0.002705768	2.100306176	9.600345544	9.17E-155	7.85E-154
IGHV1-69	0.125690296	5.005493068	5.315567011	9.46E-193	2.27E-191
CIDEC	6.907466846	3.073542187	-1.168254445	1.81E-121	8.30E-121
PGM5P3-AS1	1.897356187	0.355504086	-2.416052493	4.70E-81	1.23E-80
CIDEA	6.085003197	1.965447711	-1.630400038	5.23E-73	1.25E-72
RN7SL403P	0.30142155	1.288518362	2.095858627	6.22E-91	1.84E-90
C7orf57	1.670344445	3.513567034	1.072790789	7.42E-74	1.79E-73
C1QBPP2	1.945308357	0.617467616	-1.655563481	4.87E-50	9.09E-50
SNORA80E	0.091871722	0.563706453	2.617251301	1.79E-88	5.15E-88
IGHV4-39	0.717127104	7.836512527	3.449911005	5.32E-186	1.01E-184
FCN2	1.253863433	0.469222515	-1.418036077	1.72E-22	2.37E-22
SOGA3	5.19924536	1.609929627	-1.691304613	5.31E-155	4.58E-154
PCBP2P1	1.782276939	0.662903371	-1.426851033	3.17E-41	5.39E-41
COX17P1	0.045637108	2.480891214	5.764507309	1.07E-236	8.69E-235
RN7SL138P	1.017939419	3.422407396	1.749359802	6.11E-139	3.80E-138
AL096803.1	0	0.865527262	Inf	3.88E-141	2.52E-140
CDC42P5	1.358972894	0.67353068	-1.012701113	3.07E-23	4.26E-23
MAGEB17	0.765464506	2.321156549	1.600436439	3.02E-64	6.55E-64
FAM83F	9.483282513	3.664513211	-1.37176495	3.43E-113	1.37E-112
HSPB3	4.695233381	0.871922396	-2.428925229	3.10E-150	2.41E-149
BMS1P12	1.562541666	0.037466289	-5.38215776	7.65E-69	1.74E-68
MT-TS2	0.019864856	0.766488249	5.269973414	6.35E-141	4.10E-140
RPL6P30	0.043343325	0.571806481	3.721645231	3.26E-104	1.14E-103
BARHL2	0.318976655	1.861047592	2.544592205	1.32E-70	3.06E-70
SCGB2A1	3.312341288	0.226236235	-3.871949406	2.96E-87	8.38E-87
SCGB2A2	8.392530147	0.499020991	-4.071933408	1.32E-144	9.17E-144
SNX18P13	0.477487393	1.109977353	1.216995694	6.07E-35	9.60E-35
AC025627.1	0	0.547328414	Inf	1.36E-111	5.30E-111
HCAR2	8.324637996	3.63123822	-1.196925959	4.48E-110	1.70E-109
RNU2-17P	0.178661094	1.243314409	2.798893761	7.45E-119	3.26E-118
RPL23AP59	0.005853599	0.431119918	6.202621548	7.84E-115	3.22E-114
EEF1GP8	0.004193607	0.597838138	7.155419409	6.30E-132	3.43E-131
EEF1GP5	0.980145217	2.801682951	1.515226287	8.68E-106	3.10E-105
EEF1GP4	1.729762888	0.438201572	-1.980907726	1.16E-42	2.00E-42
LINC00968	6.352113461	1.828236789	-1.796783745	5.69E-156	4.99E-155
TCF21	4.606854444	1.108615785	-2.055022562	4.66E-125	2.26E-124
WARS2-IT1	3.310842031	1.458861565	-1.182355189	6.16E-87	1.74E-86
RAB39A	1.150093437	4.26813705	1.891855427	2.85E-142	1.89E-141
IL12B	0.79061169	1.825137907	1.206964287	3.77E-42	6.46E-42
IGHJ3P	0	1.860388377	Inf	6.75E-146	4.77E-145
ELANE	5.477579288	0.943232839	-2.537852611	3.79E-169	4.48E-168
TSPO2	0.757871118	1.531744183	1.015150939	3.93E-26	5.63E-26
AC018628.1	0	5.091431046	Inf	2.70E-262	1.44E-259
PRSS56	0.387012169	1.908288433	2.301828411	1.31E-42	2.26E-42
LIN28B	0.228595212	2.285473724	3.321626139	7.30E-55	1.43E-54
LIN28A	0.532289946	2.484617429	2.222739506	7.23E-44	1.26E-43
EI24P2	2.050133614	0.704471942	-1.541103785	5.15E-29	7.65E-29
CTAGE6	1.844038694	0.189206331	-3.284836661	2.11E-46	3.79E-46
TMEM156	2.307754231	4.666806074	1.015945929	6.73E-78	1.70E-77
AC010976.2	5.196359072	1.828620043	-1.506745788	3.79E-174	5.15E-173
MAGI1-IT1	4.702021947	0.582951912	-3.011832487	3.47E-180	5.58E-179
NRN1L	4.199935697	0.15059747	-4.801597803	2.03E-187	4.02E-186
ARL11	2.95479928	6.024521258	1.02778647	1.39E-158	1.29E-157
AL357874.1	0.005833643	1.358031068	7.862903735	6.23E-203	2.55E-201
LINC00891	4.473916568	1.12394279	-1.99296975	3.28E-174	4.47E-173
RAPGEF4-AS1	1.036652715	0.139402989	-2.894599258	3.12E-52	5.96E-52
CAP1P2	0.937450678	3.682994678	1.974064619	1.98E-152	1.62E-151
BTF3P13	0.071702205	0.675056261	3.234918349	8.41E-105	2.97E-104
EGOT	0.107407017	0.802871946	2.902081661	5.36E-82	1.42E-81
AC100800.1	0	0.847457424	Inf	3.08E-123	1.45E-122
AL592528.1	0.685494743	1.466554911	1.097213583	3.13E-20	4.20E-20
RPRM	3.120411591	1.300387564	-1.262794672	2.53E-43	4.39E-43
OR7E11P	1.253713647	0.428672494	-1.548260116	4.54E-27	6.57E-27
CALML3	10.10261814	2.765038556	-1.86935772	2.73E-110	1.04E-109
CALML5	12.17551244	2.435902556	-2.321454167	4.12E-142	2.73E-141
PGA5	4.466191925	0.516042223	-3.11348423	2.65E-145	1.86E-144
CA7	0.43402505	1.415936115	1.705905958	1.39E-68	3.16E-68
TPM3P8	0.550819556	1.844228602	1.743365809	1.33E-96	4.21E-96
LINC01443	2.202490497	7.253954594	1.719631921	1.46E-99	4.81E-99
LINC01446	0.36211834	3.638896136	3.328967721	6.55E-105	2.31E-104
LINC01444	0.908053216	3.411480205	1.909549092	2.38E-79	6.12E-79
LINC01449	2.354778323	0.557327344	-2.07899441	2.10E-95	6.56E-95
AGRP	0.593774341	1.63943523	1.46521225	7.38E-63	1.58E-62
SYCN	2.57981477	0.083600681	-4.94760898	6.29E-128	3.19E-127
MIR93	0	1.184348134	Inf	7.91E-189	1.66E-187
RUFY4	1.569733884	3.686628487	1.231782038	1.95E-78	4.97E-78
AGR2	4.45401943	1.688734562	-1.399165271	2.47E-79	6.35E-79
AGR3	1.578074239	0.350882287	-2.169106052	1.55E-47	2.82E-47
AC003681.1	0	6.376705792	Inf	2.70E-262	1.44E-259
ACSM1	3.39191336	1.31565519	-1.366317886	4.20E-55	8.26E-55
ACSM4	0.205768348	1.310455287	2.670975147	5.16E-99	1.69E-98
ACSM6	2.660200942	0.488480184	-2.445163282	3.85E-57	7.75E-57
RNU6-26P	0.028144725	1.458704399	5.695679207	2.31E-175	3.25E-174
TRIM29	13.26166562	4.518439833	-1.553365368	1.35E-141	8.88E-141
TRBV10-2	0.069940461	1.301678981	4.218102586	5.01E-104	1.75E-103
AC010970.1	0	1.50247528	Inf	8.45E-174	1.14E-172
RNA5SP383	0.16244663	2.115585282	3.70301912	9.02E-190	1.97E-188
TBC1D3D	4.370296407	0.465421688	-3.231120787	7.83E-79	2.01E-78
C5orf64	0.561543626	1.782808237	1.666681517	2.50E-68	5.66E-68
GGT3P	3.280289171	0.225868832	-3.86026589	2.73E-82	7.29E-82
C10orf71	2.201526088	0.22437072	-3.294547615	1.09E-114	4.47E-114
RPS18P13	0.142006025	1.18992986	3.066852487	6.68E-129	3.44E-128
IGHV2-26	0.175383841	4.458282275	4.667900227	1.32E-170	1.63E-169
TMIGD2	0.769544944	2.897078325	1.912521196	1.83E-100	6.10E-100
SCARNA22	0.098559502	0.466381336	2.242443185	2.37E-79	6.10E-79
SCARNA20	0	0.631161584	Inf	6.75E-146	4.77E-145
SCARNA21	0.030323679	1.170852416	5.270970627	2.38E-161	2.33E-160
SHOX	3.053518878	0.796585371	-1.938571874	5.40E-71	1.26E-70
DBX2	2.749809215	0.53529313	-2.360930483	4.34E-61	9.12E-61
MLLT10P1	0.774056438	2.156167603	1.47795866	4.54E-83	1.22E-82
CHL1-AS2	2.111166444	5.069000802	1.263661067	1.34E-86	3.77E-86
LINC00221	0.09265288	4.178113915	5.494872203	1.48E-137	8.98E-137
LINC00222	2.573572972	0.733351609	-1.811195714	1.40E-122	6.50E-122
RNU1-3	1.98993643	0.004016996	-8.952389656	4.08E-192	9.52E-191
TBC1D26	1.532029318	0.259273732	-2.56289595	2.86E-66	6.32E-66
RNU1-2	1.98993643	0.060291588	-5.044621815	4.93E-184	8.90E-183
SLC9A3P3	1.414736666	0.125801415	-3.491313485	6.51E-66	1.44E-65
TPI1P2	2.155744313	4.811009157	1.158153471	3.02E-127	1.51E-126
TPI1P3	0.061603413	0.781070795	3.664371129	1.21E-122	5.64E-122
TPI1P4	0.965491082	0.234921674	-2.039083109	7.51E-27	1.09E-26
AL021918.1	0	0.561727362	Inf	2.49E-114	1.01E-113
ANKRD35	11.10804091	5.172066623	-1.102791631	9.10E-183	1.58E-181
ANKRD33	1.278813774	0.367501146	-1.798985535	1.90E-31	2.90E-31
PRAME	2.55059669	13.76141494	2.431722117	8.70E-194	2.18E-192
SLC27A6	4.676421388	1.423129195	-1.716338297	8.04E-128	4.07E-127
AP003354.1	0	0.777470467	Inf	4.26E-147	3.10E-146
AC011379.1	0	0.664829536	Inf	6.24E-152	5.06E-151
PRR15L	6.379818203	1.84719053	-1.788182632	3.59E-144	2.47E-143
CELP	2.726481362	0.310024237	-3.136587383	5.90E-128	2.99E-127
CXCR2P1	0.774946674	6.260124551	3.014022417	1.76E-175	2.47E-174
RPL12P15	0.428142888	1.369700006	1.67769568	2.07E-79	5.33E-79
TULP1	3.58154224	1.740779899	-1.040847154	2.53E-78	6.43E-78
AC105402.3	0.062895537	0.843389163	3.745168931	2.22E-81	5.85E-81
AC091849.1	0.005089687	1.881249638	8.529898596	4.12E-225	2.64E-223
HADHAP1	2.384616615	0.979895001	-1.283058264	4.27E-69	9.75E-69
ABCA9-AS1	1.495918614	0.442797837	-1.756311607	3.03E-41	5.15E-41
STMND1	0.909648586	0.398588885	-1.190407833	2.95E-14	3.67E-14
HNRNPCP6	0.16505492	0.9267877	2.489292751	2.12E-105	7.55E-105
HNRNPCP3	0.529096539	1.326402614	1.325915871	2.45E-61	5.16E-61
LIMS3	3.920173856	0.008177555	-8.905032401	8.07E-178	1.21E-176
SUN3	0.648248264	3.429825543	2.403516853	9.52E-166	1.03E-164
HIST1H3B	0.483520569	2.075618093	2.101891848	1.09E-105	3.90E-105
HIST1H3C	0.856258592	1.895478307	1.14644348	5.71E-51	1.08E-50
HIST1H3A	0.774614778	1.758302814	1.182632622	7.97E-54	1.55E-53
HIST1H3F	0.227917769	1.098950942	2.269541677	4.41E-81	1.16E-80
HIST1H3E	2.173943558	4.707799485	1.11473839	5.74E-96	1.80E-95
HIST1H3J	0.535414285	1.580140688	1.561325479	1.26E-73	3.03E-73
ACKR4	8.604978354	4.149245766	-1.05232245	2.29E-174	3.14E-173
FAM25A	6.466297176	1.08273974	-2.57825331	4.97E-100	1.65E-99
FAM25G	4.6795325	0.033005443	-7.147516631	4.29E-108	1.59E-107
RGR	1.580535916	4.029740756	1.35027321	7.69E-79	1.97E-78
MIR31HG	2.513873191	1.166601981	-1.107599448	0.011861479	0.012384685
RGN	6.198114175	2.817575001	-1.137375317	9.14E-171	1.13E-169
RPL9P32	0.740286802	2.248009406	1.602491858	1.56E-99	5.15E-99
RPL4P1	0.140508078	2.2220662	3.983176816	1.43E-186	2.76E-185
RPL4P2	0.117826956	2.172895754	4.20487743	7.28E-206	3.22E-204
ABCA12	9.825758679	3.930461076	-1.321870244	1.16E-115	4.85E-115
AC092620.2	1.71309621	0.327960195	-2.385013547	5.26E-51	9.91E-51
ADIRF	10.57907689	0.008601613	-10.26431883	5.55E-206	2.46E-204
RPL23AP57	0.176679598	1.886426795	3.416448754	1.33E-170	1.65E-169
RHBG	5.761704875	1.352027849	-2.091370896	6.70E-66	1.48E-65
MRPL30P1	0.011714454	0.702783045	5.906717805	3.46E-150	2.69E-149
TEX35	2.563396178	0.643965468	-1.993001235	1.92E-97	6.15E-97
AC016739.1	0.002815608	7.141406122	11.30854615	1.20E-261	5.45E-259
RPL7P20	0.00570649	0.573847045	6.651918706	2.10E-114	8.57E-114
RPL7P24	0.371405067	1.559126483	2.069672567	5.28E-106	1.89E-105
PLGLB1	6.692527865	1.570394549	-2.09142417	4.72E-196	1.38E-194
PLGLB2	5.440986478	0.431240783	-3.657302717	1.16E-163	1.20E-162
NUTM2E	3.369295073	1.09714798	-1.618688655	9.61E-74	2.31E-73
NUTM2B	5.945179722	2.530585273	-1.232249333	2.69E-185	5.02E-184
NUTM2A	6.521040033	2.824931805	-1.206886036	1.21E-176	1.75E-175
POU3F2	1.451987012	7.312336457	2.332303905	2.69E-173	3.57E-172
PSORS1C3	1.615896692	0.703307592	-1.20010727	1.13E-23	1.58E-23
PSORS1C2	9.110703926	2.595549196	-1.811522694	1.10E-127	5.53E-127
OR7E154P	2.42999788	0.00123067	-10.94729506	7.94E-93	2.40E-92
HLA-S	0	1.456555741	Inf	3.64E-207	1.70E-205
MYL8P	0.029415883	0.470321485	3.998979989	6.91E-110	2.62E-109
HLA-W	0.434105192	3.424743175	2.979879221	2.30E-187	4.55E-186
HLA-U	0.212555235	3.029624039	3.833229078	1.27E-180	2.07E-179
HLA-T	0.099508155	0.957138839	3.265841538	5.85E-123	2.74E-122
NBAT1	1.736019043	4.050315709	1.222251593	1.58E-89	4.58E-89
AL162430.1	0	3.168876041	Inf	1.62E-261	5.83E-259
SNORD101	0	2.265512625	Inf	2.27E-231	1.65E-229
SNORD100	0.000543361	2.899976586	12.38184206	1.25E-249	1.64E-247
SNORD104	0.007550846	4.699753348	9.281731047	1.38E-258	3.26E-256
RPS23P6	0.385178872	1.097488997	1.510606002	2.19E-46	3.93E-46
DCAF8L2	0.097198395	1.397349512	3.845616615	1.32E-72	3.14E-72
LINC01347	0.390169627	5.004406062	3.681025477	3.76E-221	2.23E-219
LINC01343	2.280020864	0.729376788	-1.644310835	3.90E-45	6.89E-45
MGAT5B	4.243035291	9.00270413	1.085261729	4.01E-168	4.61E-167
PAQR9	0.338135061	0.836650222	1.307024984	1.90E-22	2.62E-22
NME2P1	1.930004107	5.001613655	1.373789704	3.21E-170	3.91E-169
ALDOAP2	0.046448185	1.675984426	5.173242699	1.36E-202	5.56E-201
ALDOAP1	0.012210502	1.150622419	6.558148179	1.52E-181	2.55E-180
ACAD11	11.05673045	5.069472703	-1.125017234	2.45E-196	7.73E-195
RN7SL1	7.823159606	0	#NAME?	1.90E-206	8.52E-205
HNRNPA1P64	0.121437253	0.57313282	2.238658457	2.38E-79	6.14E-79
HNRNPA1P67	0.163364102	0.849785282	2.37900736	1.46E-97	4.69E-97
HNRNPA1P60	0.027784173	0.529800259	4.253113369	2.99E-106	1.08E-105
HNRNPA1P61	0.215462359	0.75686684	1.812603647	1.19E-81	3.15E-81
ADGRF2	5.854135197	0.689251751	-3.086353132	1.03E-72	2.44E-72
ADGRF4	8.55138545	1.794899396	-2.252255193	1.09E-109	4.12E-109
LCE1B	8.093617652	1.173628849	-2.785808457	4.80E-102	1.63E-101
OR2A20P	7.621462361	1.974451957	-1.948615576	1.49E-171	1.89E-170
FABP5P7	9.841033596	3.562557163	-1.465896686	2.53E-187	5.00E-186
SLITRK3	1.668572184	0.757499916	-1.139296466	2.77E-32	4.25E-32
PIK3C2G	6.526752416	0.802884431	-3.023101071	5.36E-89	1.55E-88
AC055811.1	0	1.041107673	Inf	4.38E-175	6.10E-174
USP17L2	1.640655789	0.158552332	-3.371241592	1.47E-72	3.50E-72
USP17L1	1.43578867	0.047710849	-4.911382237	2.31E-89	6.69E-89
USP17L7	1.254014172	0.118202243	-3.407224334	1.58E-51	2.99E-51
RN7SL12P	1.384542603	0.106763185	-3.696923289	4.29E-66	9.48E-66
AC090206.1	0	0.727386901	Inf	2.29E-124	1.09E-123
HMGB1P10	0.69063293	6.255202121	3.179065473	1.15E-210	5.72E-209
EEF1A1P16	0.39565426	3.875404867	3.29203484	4.59E-209	2.21E-207
EEF1A1P14	1.064744332	3.568572711	1.744840119	7.57E-140	4.78E-139
RPS12P28	1.744616987	0	#NAME?	1.50E-122	6.96E-122
RPS12P21	1.208038587	0	#NAME?	7.74E-110	2.93E-109
PPEF2	1.952014442	0.522996864	-1.900089527	2.79E-82	7.45E-82
AC004492.1	0	3.99423387	Inf	7.08E-257	1.38E-254
WT1-AS	0.235086141	1.649491992	2.810760382	9.41E-82	2.49E-81
POTEJ	0.501214935	1.06082835	1.081689927	7.58E-52	1.44E-51
POTEI	0.284963207	0.853309887	1.582294108	5.27E-70	1.21E-69
POTEG	0.159993222	0.785165784	2.294986519	7.54E-105	2.66E-104
POTEF	0.305949959	1.9748724	2.690391828	8.62E-140	5.43E-139
BRI3P1	0.79279287	3.184478099	2.006041057	4.70E-146	3.34E-145
DCSTAMP	1.574739278	5.071672403	1.687348571	1.74E-107	6.38E-107
GPR45	0.653596597	1.556753891	1.252068508	6.28E-47	1.13E-46
FUT9	3.085505333	0.28427299	-3.440157856	3.39E-110	1.29E-109
VTCN1	4.962758545	2.108375433	-1.235010477	1.03E-63	2.23E-63
RPL23AP8	0.218705903	0.557951038	1.351146367	5.05E-48	9.22E-48
RPL23AP1	4.181011284	0	#NAME?	1.95E-197	7.06E-196
AC116050.1	1.033134625	0.078921553	-3.710465103	3.85E-60	8.01E-60
OVOL1-AS1	3.187327133	0.798624929	-1.996757086	1.26E-56	2.52E-56
GH1	3.294244923	0.8164255	-2.012554673	2.22E-65	4.88E-65
SFN	12.42711546	5.730712706	-1.116704984	3.03E-112	1.20E-111
RPL29P33	0.624002701	1.934034865	1.631989624	4.56E-85	1.26E-84
MIR331	0.003452235	1.135979525	8.362190298	1.76E-178	2.69E-177
AC092687.3	0.002512554	3.90512978	10.60200007	4.60E-260	1.32E-257
AC073072.1	0	2.153994891	Inf	3.00E-221	1.79E-219
AL136040.1	0	4.39487675	Inf	1.62E-261	5.83E-259
AQP10	1.299320916	0.429573085	-1.596782294	1.38E-34	2.17E-34
AC073476.1	0	2.078786535	Inf	3.00E-221	1.79E-219
MMP8	2.035956154	6.599172466	1.69657863	5.78E-108	2.13E-107
MMP7	7.856668536	3.878452575	-1.018436535	4.12E-101	1.38E-100
RPL9P28	0.120196621	1.13853515	3.243710589	9.37E-143	6.30E-142
RPL23AP60	2.092098589	0.044115866	-5.567509428	1.60E-67	3.60E-67
C8orf34-AS1	2.181789988	0.248086608	-3.136596472	7.82E-88	2.23E-87
CYP4Z1	3.387546563	0.34322074	-3.30303214	1.66E-81	4.38E-81
AC008737.1	0	1.326824	Inf	1.68E-187	3.35E-186
AC005102.1	0.274470461	0.63839059	1.217788496	5.42E-48	9.88E-48
AL627171.1	0.022480223	2.456529051	6.771821149	5.06E-246	5.52E-244
SUB1P3	0.170322138	1.104626373	2.697220612	3.46E-128	1.76E-127
ORAOV1P1	0.450960505	1.297598797	1.524771396	3.48E-51	6.58E-51
GAPDHP76	0.074689879	1.035079971	3.792685663	9.56E-148	7.04E-147
LCE2C	7.789148858	0.827297205	-3.234988077	6.55E-122	3.01E-121
LCE2B	8.82604158	0.835004114	-3.401911334	3.71E-135	2.15E-134
LCE2D	6.783221522	0.707838936	-3.260477582	3.36E-109	1.26E-108
AC004477.1	0	4.953027916	Inf	1.62E-261	5.83E-259
NPAS4	3.094896505	0.562813456	-2.45916244	2.55E-139	1.59E-138
AC016735.1	0.056335786	0.949009279	4.074298627	5.99E-92	1.80E-91
SEPT14P2	1.134241695	0.139421817	-3.024199857	2.55E-65	5.60E-65
MIR3677	0	0.968716996	Inf	4.61E-168	5.30E-167
AL009179.1	0.073545459	3.42910477	5.543051907	7.49E-214	3.91E-212
FSTL5	1.60486036	6.111066241	1.928976346	5.74E-104	2.00E-103
ANXA8L1	10.63138166	1.952527885	-2.444914044	2.69E-163	2.76E-162
TIMM10B	1.095295714	10.63887824	3.279953707	1.35E-205	5.93E-204
C12orf42	0.33674722	2.10465045	2.643842703	7.33E-129	3.78E-128
UBD	2.928704107	7.306050293	1.318829243	4.09E-126	2.01E-125
PATE2	0.368295017	1.295266428	1.8143151	6.17E-73	1.47E-72
RNF222	6.216050995	1.326038076	-2.228876138	2.74E-83	7.40E-83
ACTG1P21	0.009907606	0.900368454	6.505835144	4.39E-164	4.57E-163
MIR6753	0.207750288	1.042426229	2.32702291	3.53E-104	1.23E-103
MSX2P1	0.296134941	0.891392502	1.589806101	1.58E-36	2.55E-36
LINC00499	0.023465366	1.749912669	6.220606136	7.15E-100	2.36E-99
GPR141	1.625057879	3.90828034	1.266042853	1.58E-98	5.14E-98
CASC9	0.213531762	2.201462661	3.365939787	6.10E-82	1.62E-81
HSP90AB2P	0.933533304	6.016566153	2.688166933	1.35E-196	4.70E-195
AC006487.1	0	1.31293434	Inf	1.02E-150	8.05E-150
FGF11	9.212825838	3.317269384	-1.473647567	1.26E-186	2.43E-185
FGF10	4.327942804	1.768458417	-1.291189137	2.05E-93	6.26E-93
FGF16	1.225660531	0.530001474	-1.209491177	1.25E-20	1.68E-20
AGBL5-IT1	0.992930344	3.477115096	1.808126404	2.23E-158	2.06E-157
MTND4P26	1.794340403	0.714101743	-1.329252065	6.18E-41	1.04E-40
MTND4P24	0.0793722	2.383601978	4.908365741	2.10E-210	1.04E-208
MTND4P23	0.968811918	0.297081257	-1.705359026	3.40E-26	4.88E-26
MTND4P20	1.999479802	0.09290153	-4.427778542	2.00E-92	6.04E-92
EIF5AP2	0.13697403	1.812052154	3.725650185	6.56E-187	1.28E-185
HS6ST1P1	4.768890799	2.362945418	-1.013067443	1.91E-117	8.20E-117
KCNJ10	3.024832899	8.106196854	1.422169765	3.16E-163	3.23E-162
ARSEP1	0.155401904	1.549125309	3.31737776	1.16E-98	3.77E-98
KCNJ18	5.417923826	0.804770613	-2.75109058	5.81E-67	1.30E-66
RN7SKP276	0.024549311	1.432981775	5.867193926	1.79E-118	7.80E-118
[truncated: 3,183 more rows]
