# Supplementary material for: Establishment of skin cutaneous melanoma prognosis model based on vascular mimicry risk score
Source: Medicine (Baltimore). 2024 Feb 16;103(7):e36679. doi: 10.1097/MD.0000000000036679 (PMC10869071; doi:10.1097/MD.0000000000036679)
Supplement: Supplementary file 3 [file medi-103-e36679-s003.txt]

VM genes from  Genecards website

id

ABCB5

ACE2

ACSL4

ADAMTSL1

AGPS

AKT1

AMOTL1

ANTXR1

AQP1

AR

ARG2

ARHGAP25

ASB10

ATM

ATP5IF1

ATRX

AXL

BAG6

BAX

BCAR3

BCL2

BCL2L1

BDKRB2

BECN1

BEX2

BMI1

BMP2

BMP4

BMP6

BRD4

BSG

BZW1

CASP3

CASP9

CAV1

CCN2

CCNE2

CCR7

CD177

CD274

CD34

CD36

CD44

CD82

CDC42

CDH1

CDH2

CDH5

CDK5

CEACAM6

CHI3L1

CIP2A

CLDN15

CLDN4

CNP

CNR1

COL16A1

COL4A2

COX7A2

CTNNB1

CXCL12

CXCL8

CXCR3

CYSLTR2

DCN

DDAH1

DGCR8

DHX38

DKK1

DLL4

DROSHA

DSG2

DTX3L

EDN1

EDNRB

EEF2

EFEMP1

EFNA1

EFS

EGFR

ENG

EPAS1

EPHA2

EPO

EPOR

ERBB2

ERBB4

ESR2

ESYT1

EZH2

F2

F2RL1

F3

FGF1

FGF2

FGFR2

FLT1

FLT4

FMOD

FOSL1

FOXM1

FOXQ1

FZD2

FZD7

GDNF

GLI1

GNAS

HBEGF

HDAC3

HGF

HIF1A

HK2

HMGA2

HNRNPD

HSP90B1

HSPB1

HTATIP2

ICAM1

ID2

IDO1

IGF1

IGF1R

IGF2BP2

IGFBP2

IGFBP3

IL10

IL17F

IL6

IRX1

ITGB1

ITGB8

JAG1

KDR

KHSRP

KRIT1

KRT14

KRT18

LAMC2

LAMTOR5

LGALS1

LGALS3

LGR5

LOXL2

LRIG1

MACC1

MAGEA3

MAP1LC3A

MEF2C

MMP13

MMP14

MMP2

MMP9

MTAP

MT-CO2

MTDH

MTOR

MYC

MYOF

NEDD9

NEU1

NGFR

NHERF1

NODAL

NOS1

NOS2

NOS3

NOTCH1

NOTCH4

NOX4

NPPB

NPY

NR1I2

NR2C2

NR3C2

NRP1

NTN1

NUPR1

PANK4

PARP1

PDGFRB

PECAM1

PGF

PHLDB2

PIK3CA

PIK3CB

PIK3CG

PIK3R1

PLAUR

PLG

POSTN

POU5F1

PRDX2

PRKCA

PRL

PROM1

PRRX1

PTEN

PTGER3

PTGER4

PTGS2

PTK2

PTPN1

PTPN11

PXN

RAB10

RAB18

RAP1A

RAPGEF3

RBCK1

RGS3

RHOA

RHOC

RICTOR

RNF182

ROBO1

ROCK1

ROCK2

RUNX2

S100A10

S1PR1

SDC1

SELE

SEMA4D

SERPINB5

SHH

SLPI

SMAD2

SMAD3

SMAD5

SNAI2

SOX2

SOX7

SP1

SPP1

STAT1

STAT3

STMN1

SUFU

SVIL

TAGLN

TBXA2R

TEAD4

TEK

TFPI2

TGFB1

TGM2

TIE1

TIMP2

TJP2

TLR3

TLR4

TMEM98

TNC

TNF

TNFRSF11B

TOX4

TP53

TP53INP1

TPM3

TRIM35

TRIM51

TUBB6

TWIST1

TWIST2

TYMP

UBE2C

UBE2I

UHRF1

USP44

UTS2

VASP

VCAM1

VCAN

VEGFA

VEGFC

VEGFD

VIM

VIP

VWF

WNT3A

WNT5A

WT1

WWOX

WWTR1

XAF1

YBX1

ZEB1

ZEB2

ZHX2
