# Supplementary material for: Establishment of skin cutaneous melanoma prognosis model based on vascular mimicry risk score
Source: Medicine (Baltimore). 2024 Feb 16;103(7):e36679. doi: 10.1097/MD.0000000000036679 (PMC10869071; doi:10.1097/MD.0000000000036679)
Supplement: Supplementary file 4 [file medi-103-e36679-s004.xls]

VM DEGs of SKCM
This table shows the VM-related SKCM differentially expressed genes obtained after intersection of SKCM differentially expressed genes and VM-related genes obtained from Genecards website. These genes were used to further screen out prognostic related genes and establish VM risk scoring system
gene	conMean	treatMean	logFC	pValue	fdr
ABCB5	3.780209846	8.817828414	1.221957081	3.14E-91	1.02E-90
CEACAM6	6.873965229	2.313869614	-1.570834983	1.48E-107	6.13E-107
CXCR3	1.593423534	7.2623558	2.188307825	2.25E-184	9.80E-183
FGFR2	9.665492969	4.570754628	-1.080410944	3.96E-91	1.28E-90
FOXQ1	7.214733479	2.175251531	-1.729763867	4.33E-129	2.57E-128
IDO1	2.903951466	7.956288876	1.454078317	4.16E-159	4.52E-158
IL10	1.741337009	4.93579608	1.50308735	1.68E-139	1.22E-138
IRX1	8.449421961	4.130323443	-1.032597885	2.88E-128	1.67E-127
KRT14	14.55215236	6.134088082	-1.246311765	2.10E-114	9.81E-114
LGR5	6.80791452	2.316720625	-1.555128844	4.24E-133	2.64E-132
MAGEA3	0.354435367	7.568335081	4.416381489	1.49E-167	1.85E-166
MMP13	1.985521905	4.67384352	1.235091157	3.22E-39	5.60E-39
NODAL	3.532588252	1.124577714	-1.65134224	2.24E-106	9.13E-106
NOS1	6.418794084	2.134396761	-1.588473898	4.28E-73	1.16E-72
NPPB	1.840260495	0.369896872	-2.314714993	1.83E-55	3.89E-55
PIK3CG	3.060174297	6.856537551	1.163866395	5.77E-151	5.38E-150
PLG	2.978775298	0.51365733	-2.535841161	1.81E-133	1.18E-132
PRL	4.019662148	1.352696701	-1.571235851	1.24E-46	2.30E-46
SERPINB5	11.12493922	2.893241242	-1.943038928	1.13E-136	7.75E-136
SLPI	9.715048725	4.712000278	-1.043881607	2.67E-103	1.04E-102
SPP1	4.757712843	13.33926644	1.487339227	2.04E-192	2.66E-190
TRIM51	0.04222551	7.23543329	7.420820757	8.98E-242	2.34E-239
UTS2	0.418635838	2.497841459	2.576914184	3.10E-116	1.53E-115
VIP	2.583417709	1.048955623	-1.300327285	2.24E-60	5.12E-60
WNT3A	4.466051246	1.105257147	-2.014617743	2.62E-54	5.38E-54
WT1	0.732715718	3.037049251	2.051344835	3.61E-64	8.89E-64
