# Supplementary material for: Establishment of skin cutaneous melanoma prognosis model based on vascular mimicry risk score
Source: Medicine (Baltimore). 2024 Feb 16;103(7):e36679. doi: 10.1097/MD.0000000000036679 (PMC10869071; doi:10.1097/MD.0000000000036679)
Supplement: Supplementary file 5 [file medi-103-e36679-s005.txt]

MultiCox regression coefficient of VM DEGs related to prognosis

This TXT file shows MultiCox regression coefficient of VM DEGs related to prognosis，These values will be used as the coefficients of the corresponding genes and these genes together to construct the VM risk score system formula


id	coef

ABCB5	0.299804164915976

IRX1	0.189161448131426

MMP13	0.128263172790239

PIK3CG	-0.548182320266824

SERPINB5	0.234425476512262
