# Supplementary material for: Establishment of skin cutaneous melanoma prognosis model based on vascular mimicry risk score
Source: Medicine (Baltimore). 2024 Feb 16;103(7):e36679. doi: 10.1097/MD.0000000000036679 (PMC10869071; doi:10.1097/MD.0000000000036679)
Supplement: Supplementary file 6 [file medi-103-e36679-s006.txt]

This file contains prognostic data for the melanoma sample, the expression of prognostic genes, VM risk scores, and groups of high and low scores. GSEA analysis, drug sensitivity and immune infiltration analysis will use the data
id	futime	fustat	ABCB5	IRX1	MMP13	PIK3CG	SERPINB5	riskScore	Risk
TCGA-3N-A9WB-01A	1.419178082	1	2.63449367	3.076428552	2.931065554	2.094758184	3.191184699	2.912930284	high
TCGA-BF-A1PV-01A	0.038356164	0	3.69912629	3.019301284	3.263550182	2.670663862	3.179839743	3.009636289	high
TCGA-BF-A1Q0-01A	2.276712329	0	3.450126766	2.303047135	2.50786737	2.978133499	2.821767875	1.719895629	high
TCGA-BF-A3DJ-01A	1.271232877	0	1.803210749	2.36824556	2.769206799	3.031735167	3.51520898	1.25550936	high
TCGA-BF-A3DL-01A	2.106849315	0	3.778254727	2.403963921	2.403963921	2.508959816	1.961609105	2.017683166	high
TCGA-BF-A3DN-01A	1.964383562	0	3.322892647	2.525194063	2.543716156	2.785629265	2.762011056	1.900765881	high
TCGA-BF-A5EQ-01A	0.884931507	0	3.644313705	2.678835114	3.071933336	3.021982185	2.788649048	2.03829603	high
TCGA-BF-A5ER-01A	0.895890411	0	3.680204165	2.63198407	2.363750282	2.413474394	3.149976957	2.83333865	high
TCGA-BF-A5ES-01A	1.342465753	0	3.573513529	3.46120203	3.27072388	2.898485834	0	1.320944869	high
TCGA-BF-AAOX-01A	1.216438356	0	3.475580011	2.418133805	1.960224403	2.16318182	3.466082434	3.001787618	high
TCGA-BF-AAP1-01A	1.120547945	0	3.275801116	2.904864515	0.468789111	2.4983086	2.543589742	1.716215435	high
TCGA-BF-AAP4-01A	0.917808219	0	3.360034807	2.570404493	2.686696407	2.910956819	2.18058872	1.608465933	high
TCGA-BF-AAP6-01A	0.890410959	0	2.776791053	3.409278653	3.296237851	2.530587782	2.47725759	2.259954487	high
TCGA-D3-A1Q1-01A	1.380821918	1	3.393245588	2.91680877	0	2.972327781	1.68565463	1.058118268	high
TCGA-D3-A1Q4-01A	9.336986301	0	2.107554774	2.223865176	3.723140753	3.168038936	0.717690766	0.728548921	low
TCGA-D3-A1Q5-01A	9.380821918	1	0.410881965	2.825644096	1.59671959	2.288736074	0	0.511450257	low
TCGA-D3-A1Q6-01A	5.983561644	1	0	1.962861329	3.54464462	2.717755901	1.821514591	0.597369803	low
TCGA-D3-A1QA-01A	7.575342466	0	3.699506681	2.158820592	0	3.028180138	0.447951948	0.729177571	low
TCGA-D3-A2J6-01A	3.619178082	1	3.625588759	3.349293693	3.170850482	3.00471556	2.411909413	2.153642501	high
TCGA-D3-A2J8-01A	5.457534247	1	1.124846883	2.841433124	2.125932109	3.37491614	0.31055837	0.403244559	low
TCGA-D3-A2J9-01A	1.980821918	1	2.945880711	1.897041146	1.31135663	3.410201958	1.691132834	0.711000353	low
TCGA-D3-A2JA-01A	9.62739726	0	0.302381291	2.614422572	3.600474949	3.49663955	2.19410455	0.530583372	low
TCGA-D3-A2JB-01A	14	1	3.394072129	2.416927625	1.131119989	3.461742014	0	0.573391866	low
TCGA-D3-A2JG-01A	9.460273973	1	3.810245761	2.335417797	0.482694456	2.913788244	0.482694456	0.890058126	low
TCGA-D3-A2JH-01A	3.506849315	0	2.842574982	1.393830881	2.446358724	3.213414445	0	0.543224806	low
TCGA-D3-A2JN-01A	5.539726027	1	0	2.055019438	1.934915796	2.940503052	2.275457164	0.486778817	low
TCGA-D3-A3BZ-01A	10.89315068	0	3.553026236	2.115623189	3.399429306	3.118493706	2.565969523	1.673815652	high
TCGA-D3-A3C6-01A	4.838356164	1	3.230355608	2.203499627	3.22628787	2.836425354	0.448077164	1.073495306	high
TCGA-D3-A3CB-01A	13.87671233	0	1.976891232	1.471438772	1.754835008	3.490419936	1.842595336	0.51495155	low
TCGA-D3-A3CC-01A	7.243835616	0	3.736839973	3.191513949	1.628899642	2.918471668	3.170667205	2.221188371	high
TCGA-D3-A3CE-01A	5.019178082	1	3.371232498	2.502765102	2.034417277	3.661493401	2.356008326	1.011942536	high
TCGA-D3-A3CF-01A	2.043835616	1	3.657142807	1.144042779	1.956313898	3.31811796	0	0.586535074	low
TCGA-D3-A3ML-01A	1.156164384	1	3.907580866	1.623636817	0	2.789144648	0	0.719881298	low
TCGA-D3-A3MO-01A	0.778082192	1	3.414966209	0	3.617237751	3.444221182	0	0.507311865	low
TCGA-D3-A3MR-01A	8.632876712	0	3.192529633	2.366385668	0.078711981	2.915586894	0	0.630172058	low
TCGA-D3-A51E-01A	14.56986301	0	3.75781537	1.738785689	2.765000575	3.176222483	1.07041454	1.042480973	high
TCGA-D3-A51K-01A	2.745205479	0	3.646981108	1.325510702	0	2.343154739	0	0.803556305	low
TCGA-D3-A51R-01A	5.317808219	0	1.781336106	0.678767639	2.864712273	2.55770947	0.084021868	0.532136004	low
TCGA-D3-A51T-01A	2.24109589	0	3.756622203	1.295831032	1.692204617	3.060293399	0	0.692444897	low
TCGA-D3-A5GT-01A	1.334246575	0	3.713537682	0	1.640401129	2.590561062	1.116159118	0.893102258	low
TCGA-D3-A5GU-01A	10.43287671	0	3.888732321	3.182280213	1.259300271	3.054628914	0	0.976777386	high
TCGA-D3-A8GJ-01A	20.11506849	0	3.556989904	2.753027621	0.408601114	3.034171758	0	0.739300042	low
TCGA-D3-A8GK-01A	14.18356164	0	3.387178745	1.078439051	2.377611323	2.377611323	1.078439051	1.215980548	high
TCGA-D3-A8GQ-01A	2.421917808	1	0.978764027	0	3.044944582	2.920692378	0	0.302574482	low
TCGA-D9-A1X3-01A	1.509589041	0	3.662174936	0.788783001	3.414252257	2.537718674	2.237619577	1.716247662	high
TCGA-D9-A3Z1-01A	1.282191781	1	3.663975646	3.143579621	3.375675662	3.269177394	0	1.057218269	high
TCGA-D9-A3Z3-01A	1.857534247	0	3.732604823	2.027727228	0	3.252046718	0	0.572098618	low
TCGA-D9-A4Z2-01A	0.520547945	1	3.363701183	3.267639644	2.734292596	2.991428756	1.606817901	1.546130165	high
TCGA-D9-A4Z3-01A	1.383561644	0	3.55816979	2.332586298	3.126778998	3.069209941	0.463195967	1.058434319	high
TCGA-D9-A4Z5-01A	0.597260274	0	3.744595421	3.167395488	0.628148517	2.992745032	0.628148517	1.031175252	high
TCGA-D9-A6E9-01A	0.824657534	0	3.231353912	1.856090922	1.510229756	3.267268508	1.510229756	0.817267269	low
TCGA-D9-A6EC-01A	6.463013699	0	3.675763325	0	3.219669446	2.629650142	0	0.814727797	low
TCGA-D9-A6EG-01A	1.912328767	1	2.73640375	3.019301284	3.016064588	2.81417913	2.118655644	1.574608393	high
TCGA-DA-A1HV-01A	6.380821918	0	3.675076006	0.862110429	2.382245501	3.184983165	3.109979117	1.316787057	high
TCGA-DA-A1I0-01A	1.698630137	1	3.18776105	2.467214806	0.951858405	2.899841302	0	0.723615533	low
TCGA-DA-A1I1-01A	18.54246575	0	3.567117857	0.407388104	3.086379072	3.589402361	0	0.494787502	low
TCGA-DA-A1I5-01A	11.25205479	0	3.076966895	1.325307082	3.612385917	3.112109925	2.625304697	1.306834201	high
TCGA-DA-A1I7-01A	7.405479452	0	0.678767657	1.222382817	3.55191502	2.998760048	1.222382817	0.474567094	low
TCGA-DA-A3F2-01A	2.82739726	1	3.19242602	3.291927657	3.590545613	3.40121895	0	0.902584853	low
TCGA-DA-A3F5-01A	18.83013699	1	2.701208891	1.211799821	3.440532267	3.30029921	0.869619317	0.668112066	low
TCGA-DA-A95X-01A	6.161643836	0	3.403654853	3.201215466	3.353435724	3.04501632	0	1.114634979	high
TCGA-DA-A95Y-01A	1.178082192	1	3.688262396	0	1.961036501	2.745271543	0	0.653134759	low
TCGA-DA-A95Z-01A	1.084931507	0	3.860887335	0	0	2.811193768	0	0.515878354	low
TCGA-DA-A960-01A	2.202739726	0	2.534633137	2.136286228	0	2.447857394	1.694955946	0.942817645	low
TCGA-EB-A24C-01A	1.731506849	0	3.856111843	3.168330102	3.295991191	2.820924028	3.539566258	3.26478773	high
TCGA-EB-A24D-01A	1.767123288	0	3.359554764	2.011951776	3.099300928	3.084662655	3.186208947	1.755830109	high
TCGA-EB-A3XC-01A	1.780821918	0	3.090825287	2.505293815	3.271385305	2.660697745	3.594445957	2.524088814	high
TCGA-EB-A3Y7-01A	0.893150685	1	3.532047224	3.431959861	2.653269181	2.162359584	3.060891649	3.677634362	high
TCGA-EB-A42Y-01A	1.975342466	1	3.135964085	2.211362698	3.392129036	2.782890613	2.814382233	1.914485063	high
TCGA-EB-A42Z-01A	1.208219178	0	1.537294029	3.413027819	3.382762885	2.883043505	0	0.727314126	low
TCGA-EB-A44N-01A	0.561643836	1	2.738443988	2.718069473	3.162649724	2.919283461	3.803899707	2.125242917	high
TCGA-EB-A44R-01A	0.863013699	1	2.702585761	2.128328676	2.879606852	2.910535832	0.93728043	0.930588748	low
TCGA-EB-A4IQ-01A	1.742465753	1	3.425660897	3.116815978	3.380755446	2.028869859	3.827770622	4.744679781	high
TCGA-EB-A4OZ-01A	1.698630137	0	3.074626341	3.017976231	3.161393858	2.779861051	3.712887371	2.628301932	high
TCGA-EB-A4XL-01A	2.128767123	0	3.551774252	2.514945138	3.122114134	2.798830127	3.706709743	2.711087858	high
TCGA-EB-A551-01A	1.616438356	0	3.396319125	2.151343198	3.29619601	3.243807526	1.919530776	1.273034835	high
TCGA-EB-A553-01A	0.619178082	0	3.372006238	2.71827898	2.995619827	2.048953169	2.905047386	3.283245293	high
TCGA-EB-A5FP-01A	1.243835616	1	3.537508591	3.247430047	3.220036417	2.167506333	3.467056928	4.195827668	high
TCGA-EB-A5KH-01A	1.695890411	1	3.539706869	3.466928025	0	2.867576862	1.764294769	1.323554635	high
TCGA-EB-A5SE-01A	1.098630137	1	3.566719763	2.998133045	3.268734804	2.665706246	3.449384199	3.079261377	high
TCGA-EB-A5SF-01A	1.010958904	1	3.596558323	3.249988184	2.797924805	2.177201209	3.74999339	4.302298678	high
TCGA-EB-A5SG-01A	5.687671233	0	3.198907683	0.74314284	2.933119478	3.318951488	0	0.536919467	low
TCGA-EB-A5SH-01A	4.501369863	0	3.643007058	3.458425316	0	2.960830091	0	0.85638696	low
TCGA-EB-A5UL-01A	2.44109589	0	3.599155243	2.385339447	0.701017923	3.024561704	1.657892992	1.075154327	high
TCGA-EB-A5UN-01A	4.909589041	0	2.990918602	0	0	2.495867585	1.657993799	0.69685891	low
TCGA-EB-A5VU-01A	0.879452055	1	3.458399893	2.789785435	2.288959378	2.75069943	3.611513227	2.505654507	high
TCGA-EB-A6L9-01A	3.038356164	0	3.758842957	2.558150695	0	3.273494585	1.418698324	0.87860467	low
TCGA-EB-A6QZ-01A	0.964383562	1	3.189858646	2.885073453	2.852660886	2.510783622	3.325872134	2.699113039	high
TCGA-EB-A6R0-01A	1.665753425	1	3.77546802	1.662669777	2.90085348	3.017444831	2.465952008	1.590599719	high
TCGA-EB-A82B-01A	1.068493151	0	3.875470892	1.876489836	3.180122155	3.020437964	2.13498011	1.634161413	high
TCGA-EB-A82C-01A	0.046575342	0	3.598630386	3.151304698	3.212853881	2.48546547	3.455343424	3.512279304	high
TCGA-EB-A85I-01A	0.991780822	0	2.595063051	2.297735047	2.60761912	2.731240774	0	0.795765708	low
TCGA-EE-A17X-01A	2.484931507	1	2.83036478	3.194297041	0	2.735035911	1.996049836	1.153812799	high
TCGA-EE-A17Y-01A	2.268493151	1	2.580014526	2.005928855	3.565664752	2.638666692	2.559671166	1.625021449	high
TCGA-EE-A182-01A	1.224657534	1	3.349744869	2.938452544	2.91497527	2.447120529	3.410405151	3.045494702	high
TCGA-EE-A184-01A	5.679452055	1	3.819205405	0.657862863	2.904238583	3.128406763	2.066603852	1.142412757	high
TCGA-EE-A20B-01A	11.15068493	0	1.306940083	2.235486683	2.377167626	3.020129821	1.516938781	0.632090117	low
TCGA-EE-A20C-01A	12.60547945	1	1.06690073	0	2.945406416	2.627071307	1.06690073	0.462686968	low
TCGA-EE-A20I-01A	1.128767123	1	3.729628944	3.091415769	3.001333696	3.021457554	0	1.16560268	high
TCGA-EE-A29B-01A	7.090410959	1	3.601911597	1.66038423	2.24321055	2.896969096	0	0.831316389	low
TCGA-EE-A29C-01A	6.580821918	1	3.636586109	2.58959692	3.335004107	2.920500637	2.129988199	1.873639482	high
TCGA-EE-A29E-01A	5.315068493	0	3.350026739	3.280822873	1.769032433	2.340820023	0	1.336848618	high
TCGA-EE-A29N-01A	1.550684932	1	3.655449385	2.060695911	1.682301218	3.223679926	1.622105681	1.036916443	high
TCGA-EE-A29P-01A	4.701369863	0	3.893328327	1.631240884	2.825560517	3.319025446	0	0.77139135	low
TCGA-EE-A29S-01A	5.106849315	1	3.755505965	1.907205954	3.644651807	3.046662158	0	1.005702974	high
TCGA-EE-A29T-01A	30.82739726	0	2.991264997	0	1.096817231	3.188145677	0	0.372112965	low
TCGA-EE-A29X-01A	1.493150685	1	3.385040228	2.359572726	2.484134805	3.506935629	1.584895462	0.951766506	high
TCGA-EE-A2A0-01A	3.901369863	1	3.838985167	0	3.653069639	3.343969014	1.430011108	0.854940603	low
TCGA-EE-A2A2-01A	4.969863014	0	3.770947628	0.247346674	2.710770073	3.201686236	0	0.601439561	low
TCGA-EE-A2A5-01A	3.273972603	1	3.375460804	1.997709961	2.858724458	2.930807493	0.325811101	0.949281294	high
TCGA-EE-A2GM-01A	6.290410959	0	3.604438571	2.771279118	1.57185662	2.957568273	1.025774549	1.158689429	high
TCGA-EE-A2GN-01A	8.509589041	1	3.378760425	3.294340681	2.764359957	2.914893704	0.388983559	1.228312251	high
TCGA-EE-A2GP-01A	1.15890411	1	2.738537009	2.313246432	3.147577203	3.097443293	0.707455261	0.862305468	low
TCGA-EE-A2GR-01A	3.564383562	1	3.863792301	2.393945266	3.12145902	2.502534184	2.280469278	2.449781524	high
TCGA-EE-A2GS-01A	6.767123288	1	3.438011831	2.967354006	2.946904216	3.381633481	0.725586388	1.008047316	high
TCGA-EE-A2GT-01A	3.739726027	0	2.75743235	2.266617275	0	3.32656309	0	0.42892876	low
TCGA-EE-A2M5-01A	1.805479452	1	0	0	2.102932436	3.130434109	2.991660556	0.359390382	low
TCGA-EE-A2M6-01A	10.77260274	0	3.276494447	1.565843973	1.010079013	3.215747981	1.352134823	0.728965353	low
TCGA-EE-A2M8-01A	1.646575342	1	3.658860213	2.424952688	0.96487249	3.482366422	0.396768011	0.660406222	low
TCGA-EE-A2MC-01A	5.126027397	1	1.315280213	1.476091771	0.310464373	3.238933063	2.649331559	0.487027149	low
TCGA-EE-A2MD-01A	3.939726027	1	3.674680429	0	2.186313426	3.178543308	2.293791047	0.903989203	low
TCGA-EE-A2ME-01A	8.605479452	1	3.025398797	1.581836981	0	3.536968485	0	0.363854387	low
TCGA-EE-A2MG-01A	8.6	1	3.63414472	1.818552668	0.465490682	3.404915612	0	0.521198079	low
TCGA-EE-A2MI-01A	17.05479452	1	3.522051065	0.536654428	0.536654428	3.237467107	1.404087071	0.607961809	low
TCGA-EE-A2MN-01A	3.961643836	1	3.856968326	2.848478947	0	3.276797337	0.60590191	0.788649238	low
TCGA-EE-A2MP-01A	20.72054795	0	0.716551019	0	2.086864797	2.934413726	2.018718982	0.394076843	low
TCGA-EE-A2MQ-01A	3.602739726	1	3.419392215	2.45622567	3.182334678	3.701221624	0	0.664085513	low
TCGA-EE-A3AF-01A	1.150684932	1	3.719176539	1.819410274	3.16292621	3.120139569	1.057612469	1.132074894	high
TCGA-EE-A3AG-01A	3.465753425	1	2.634254946	0.095635285	3.411450116	2.476120265	1.465007992	0.954217834	high
TCGA-EE-A3AH-01A	11.56712329	1	3.155936243	1.306296309	0.972165469	2.739140555	1.524746587	0.900774896	low
TCGA-EE-A3J4-01A	10.6	1	3.821594866	0.36743716	2.704511467	2.994689542	0.36743716	0.762065571	low
TCGA-EE-A3J5-01A	3.079452055	1	3.741022902	2.890505761	3.03371951	3.164054787	1.130312816	1.362891504	high
TCGA-EE-A3J7-01A	5.339726027	0	2.804074732	3.319565335	0.92995404	2.727047605	0.175787089	0.86573878	low
TCGA-EE-A3J8-01A	2.860273973	1	3.628156615	2.8900507	2.754977908	3.081457575	1.855690367	1.576579636	high
TCGA-EE-A3JB-01A	16.81643836	0	1.735823422	2.520733359	3.599877479	3.179788734	0	0.569790081	low
TCGA-EE-A3JD-01A	2.279452055	1	1.306939966	0	0	3.431902112	0	0.170703066	low
TCGA-EE-A3JH-01A	11.19452055	0	2.095640544	2.383736277	2.095640544	3.381409527	1.582482783	0.661651673	low
TCGA-EE-A3JI-01A	12.73424658	1	3.687414374	3.166493385	0.212696577	2.978133508	0	0.835983831	low
TCGA-ER-A193-01A	2.616438356	1	3.427157527	3.250532808	3.68014806	3.175044064	1.286785891	1.487629278	high
TCGA-ER-A195-01A	2.953424658	1	1.960693481	2.572201108	3.345598472	3.292990601	2.597088704	1.029238586	high
TCGA-ER-A197-01A	1.161643836	1	3.634244006	1.601238394	2.679133563	3.157598426	3.165224956	1.598091814	high
TCGA-ER-A198-01A	4.230136986	1	3.001082805	2.24899013	1.764696594	3.167449233	0	0.629277841	low
TCGA-ER-A19A-01A	6.479452055	0	3.288697415	2.934501782	3.355475141	3.49036873	3.544903	1.841818048	high
TCGA-ER-A19B-01A	8.2	1	1.341066569	3.08777107	2.852033725	2.78453001	1.986556672	1.012960456	high
TCGA-ER-A19C-01A	4.073972603	1	3.802559863	3.150340299	3.040005593	2.879606852	2.662857323	2.442962254	high
TCGA-ER-A19D-01A	1.049315068	1	2.35903633	3.040225657	2.488103762	3.258100196	2.576408435	1.151504868	high
TCGA-ER-A19H-01A	12.69589041	1	2.967988884	2.452070893	2.209254588	3.406564982	1.199358946	0.79645284	low
TCGA-ER-A19J-01A	0.536986301	1	2.956747679	1.98677545	3.272089946	3.136765659	3.003698383	1.474371071	high
TCGA-ER-A19L-01A	10.95890411	1	3.171212913	3.328696467	0.78745754	2.947073249	2.379755689	1.412554724	high
TCGA-ER-A19M-01A	5.087671233	1	3.486873833	0	3.447418547	3.142170022	0	0.59853302	low
TCGA-ER-A19P-01A	13.50684932	1	3.697369476	1.986191319	0.065887933	3.492951189	0.065887933	0.504076439	low
TCGA-ER-A19Q-01A	4.24109589	1	3.258100196	1.524861352	3.420353083	3.329908769	0	0.670452477	low
TCGA-ER-A19T-01A	0.739726027	1	3.766735343	2.150031729	2.034319335	3.072842485	0	0.847121387	low
TCGA-ER-A19W-01A	12.34794521	1	3.427052506	2.276181561	1.364018779	3.320181435	0.442170774	0.696426829	low
TCGA-ER-A2NB-01A	2.347945205	1	3.407623452	3.092870269	0	2.610729823	3.8843921	2.242897126	high
TCGA-ER-A3ES-01A	20.58630137	1	3.859119777	0	1.406858261	2.675808706	0	0.665144873	low
TCGA-ER-A3ET-01A	7.750684932	1	3.67809243	1.855951358	3.359358282	3.274923881	1.458679228	1.165339381	high
TCGA-ER-A42L-01A	12.41917808	0	0	3.005617058	0.314706269	3.221862036	0	0.237971734	low
TCGA-FR-A3YN-01A	7.747945205	0	3.231202576	1.266379621	0	3.050538927	0	0.476007826	low
TCGA-FR-A69P-01A	1.309589041	0	3.54210789	1.941398652	2.820319109	3.135002462	0.437583148	0.901765835	low
TCGA-FR-A7U8-01A	2.320547945	0	3.514339564	0	2.562455164	2.576294772	1.888900245	1.143920837	high
TCGA-FR-A7UA-01A	3.189041096	0	2.32831931	2.069562633	0.346147222	3.453513273	0	0.354309889	low
TCGA-FR-A8YC-01A	2.901369863	1	3.680775089	0	0	2.893577279	0.407685906	0.514030893	low
TCGA-FR-A8YD-01A	3.021917808	1	3.695321067	2.661156258	1.862825481	2.661156258	2.151841286	1.854272919	high
TCGA-FR-A8YE-01A	8.701369863	0	1.377859133	2.838453515	0	3.421058852	0	0.300082523	low
TCGA-FS-A1YW-01A	18.07671233	1	3.911003314	1.150339421	2.110236242	3.04094749	2.071444685	1.222696464	high
TCGA-FS-A1YY-01A	19.04931507	1	3.577912417	3.261677123	3.755505965	2.88714977	0.69800079	1.606321466	high
TCGA-FS-A1Z4-01A	2.339726027	1	3.459952836	2.920596558	1.971217558	3.563385441	1.971217558	1.075707097	high
TCGA-FS-A1Z7-01A	0.649315068	1	3.013809465	1.988552035	1.904897801	3.066685301	0	0.646997994	low
TCGA-FS-A1ZC-01A	29.78082192	1	0.853832332	1.977825644	3.219275814	2.776884096	2.024085701	0.753471715	low
TCGA-FS-A1ZF-01A	1.287671233	1	3.684730928	2.415073656	3.048785812	2.741977745	0.770004921	1.421397907	high
TCGA-FS-A1ZJ-01A	3.947945205	1	3.614413396	1.686679668	0	2.969880225	1.349172811	0.829085441	low
TCGA-FS-A1ZK-01A	1.994520548	1	3.764661408	1.506348608	3.298098488	2.620551457	0	1.129461739	high
TCGA-FS-A1ZM-01A	8.438356164	0	3.09501115	0	3.581582036	3.289803059	3.020129821	1.013609921	high
TCGA-FS-A1ZQ-01A	11.12876712	1	3.719101926	0.91617164	0	2.767971563	0	0.602062426	low
TCGA-FS-A1ZS-01A	12.4	0	2.082088837	2.381002975	3.2088359	3.037340874	0.492674109	0.710575179	low
TCGA-FS-A1ZU-01A	2.21369863	1	3.693575239	1.199720709	2.035962376	3.011897637	2.400703284	1.257088644	high
TCGA-FS-A1ZW-01A	4.123287671	0	3.500368147	0	0.54656479	3.421418671	0.54656479	0.404036079	low
TCGA-FS-A1ZY-01A	2.257534247	1	3.63024768	1.483511977	0	2.70821333	2.115509201	1.107354197	high
TCGA-FS-A4F0-01A	6.484931507	0	3.792468958	3.158077907	0	2.61937014	0.980643205	1.284066839	high
TCGA-FS-A4F2-01A	4.178082192	1	3.363267029	1.884936744	2.868764172	2.840755752	1.224053244	1.202238382	high
TCGA-FS-A4F4-01A	5.556164384	1	3.665020019	2.356932878	3.610101354	2.929245813	0	1.131522103	high
TCGA-FS-A4F8-01A	14.56986301	1	1.995211982	2.265535583	0.32939253	3.377776563	2.086688738	0.564486801	low
TCGA-FS-A4F9-01A	2.835616438	0	3.349258529	3.183157269	0.464811379	2.86329494	0.464811379	0.929488144	low
TCGA-FS-A4FB-01A	2.22739726	1	3.461118192	3.141212217	1.949165481	2.345559599	1.644101773	2.020080614	high
TCGA-FS-A4FC-01A	4.534246575	1	3.75781537	2.652739859	3.216114663	2.947796396	3.411038591	2.576084711	high
TCGA-FS-A4FD-01A	6.723287671	1	3.63656045	3.274967507	3.193847187	2.965080835	1.854787934	1.916428931	high
TCGA-FW-A3R5-01A	3.079452055	0	3.687750329	1.723856899	3.324939907	3.028966334	0	0.922547932	low
TCGA-FW-A5DX-01A	1.753424658	0	1.549047902	1.872615875	0	2.975080478	1.68565463	0.498856871	low
TCGA-FW-A5DY-01A	1.608219178	0	1.918002343	1.660218957	0.71783156	3.443923386	0	0.305715693	low
TCGA-GF-A2C7-01A	0.057534247	0	3.753119877	2.30682716	2.533952126	2.694867002	3.518986043	2.600985315	high
TCGA-GF-A4EO-01A	1.619178082	0	3.54420524	0	0.346140185	3.370373456	0.346140185	0.391481037	low
TCGA-GN-A262-01A	11.65753425	0	3.380786513	2.692911839	0	2.066113066	0.232518445	1.181190589	high
TCGA-GN-A264-01A	9.82739726	1	3.839534625	0.432308765	3.194469429	2.908302342	0.432308765	0.879267593	low
TCGA-GN-A266-01A	0.843835616	1	2.568275883	1.705960877	2.815539648	3.346188817	0	0.51744226	low
TCGA-GN-A26C-01A	2.249315068	1	2.172370668	1.844897877	1.32191211	3.198907683	0.427439154	0.466775106	low
TCGA-GN-A26D-01A	4	1	3.831988215	0.417748516	1.951670706	2.963240333	0	0.654065217	low
TCGA-GN-A4U5-01A	3.167123288	0	3.202602071	2.551869628	2.766880662	2.916733039	3.824859177	2.264044842	high
TCGA-GN-A4U7-01A	0.868493151	1	3.549859801	1.540512485	2.50218686	1.713759459	1.947098055	2.497414094	high
TCGA-GN-A4U8-01A	4.073972603	0	2.699256778	1.681158538	0	2.970232941	0.346147222	0.497493733	low
TCGA-GN-A8LK-01A	4.175342466	1	3.454195572	3.502064267	0	2.055841112	0	1.340059943	high
TCGA-GN-A8LL-01A	1.780821918	1	3.349683309	3.361503514	2.09796974	2.206742922	1.184214269	2.011283358	high
TCGA-GN-A9SD-01A	4.950684932	1	3.258973656	2.211108598	0.825421998	3.187427774	0	0.591876312	low
TCGA-HR-A2OG-01A	0.019178082	0	2.238262656	2.57411929	3.675820435	3.149671886	0.681601286	0.805960605	low
TCGA-HR-A2OH-01A	5.490410959	1	2.447973682	1.283590833	0	3.426886308	0	0.307221114	low
TCGA-LH-A9QB-01A	30.73150685	0	1.665570414	2.130820061	2.130820061	2.704718991	0.527444026	0.630236088	low
TCGA-QB-A6FS-01A	0.602739726	0	3.553662897	2.484000173	1.780081182	3.038210172	0	0.835068181	low
TCGA-QB-AA9O-01A	1.504109589	1	3.746656091	2.744174015	2.874466101	2.783768419	1.968924601	1.950818369	high
TCGA-RP-A690-01A	0.016438356	0	3.891280549	0	0	2.654913526	0	0.567166589	low
TCGA-RP-A694-01A	0.057534247	0	3.689633313	1.027744317	0	2.861919921	0	0.578900575	low
TCGA-W3-A824-01A	19.01369863	0	3.665570391	0.745616407	2.368356068	3.025138038	0	0.675091632	low
TCGA-W3-AA1O-01A	0.334246575	1	3.475958604	1.622580596	3.151246921	2.809422985	0	0.936881764	low
TCGA-W3-AA21-01A	8.753424658	1	3.829392096	0	0.978984722	2.286343437	0	0.772560208	low
TCGA-WE-A8K5-01A	5.095890411	1	3.730002519	2.623275315	3.571232467	2.845887347	0	1.263818452	high
TCGA-WE-A8K6-01A	1.495890411	0	3.580310082	1.633461901	2.917177853	2.529599441	0	1.095835427	high
TCGA-WE-A8ZT-01A	0.983561644	0	1.859663331	3.14528613	0	2.80926531	0	0.513844004	low
TCGA-WE-AA9Y-01A	1.01369863	0	3.783101647	3.091029015	3.115897369	3.002675484	1.12274255	1.579938956	high
TCGA-WE-AAA0-01A	3.367123288	0	3.26453532	2.057899491	1.695107352	2.990453895	0	0.717311385	low
TCGA-WE-AAA3-01A	1.783561644	0	3.757267908	1.907764642	2.597826953	3.117125914	0	0.846559011	low
TCGA-WE-AAA4-01A	2.082191781	0	3.549928241	3.271915506	3.016965494	3.187212697	0	1.045659506	high
TCGA-XV-A9W5-01A	1.073972603	0	2.518603596	2.518603596	2.0647024	2.531347871	3.520901986	1.926562138	high
TCGA-XV-AAZW-01A	1.076712329	1	2.302297699	2.816281234	3.493922552	1.570653335	3.782409509	4.130725098	high
TCGA-XV-AAZY-01A	1.109589041	0	3.601911597	3.473587699	2.700919945	2.625797433	2.684441972	2.704463968	high
TCGA-YD-A89C-01A	0.575342466	0	2.495468534	2.721600651	2.173277165	2.711857473	0	0.799943014	low
TCGA-YD-A9TA-01A	4.098630137	0	0.100883362	3.498857104	3.12002522	2.994379109	1.609680788	0.637510387	low
TCGA-YG-AA3O-01A	3.161643836	1	3.827770622	3.12145902	1.65098499	3.017581623	0	1.017419267	high
TCGA-Z2-AA3S-01A	8.082191781	0	3.977785905	1.492479641	0	3.079629215	0	0.611604427	low
TCGA-3N-A9WC-01A	5.539726027	0	3.705884129	0	1.010859167	3.116874235	0.424482926	0.523741044	low
TCGA-3N-A9WD-01A	1.082191781	1	3.033948567	3.149793448	2.523553225	2.892749838	3.033948567	1.966433902	high
TCGA-BF-A1PU-01A	1.060273973	0	3.778199565	3.220297525	3.023867826	2.252810856	3.082887785	3.815744041	high
TCGA-BF-A1PX-01A	0.77260274	1	2.282461542	2.850361228	3.215137244	3.068811101	3.745962102	1.739133376	high
TCGA-BF-A1PZ-01A	2.336986301	0	3.547671214	3.193955908	2.79125105	2.644731744	2.875827746	2.642747465	high
TCGA-BF-A3DM-01A	1.646575342	0	3.008241058	2.037818303	1.015570716	2.511466293	0.267634911	0.839684993	low
TCGA-BF-A5EO-01A	1.926027397	0	3.408696918	2.764067331	2.320023346	2.653471665	3.498588393	2.533481375	high
TCGA-BF-A5EP-01A	0.917808219	0	3.133628787	3.256315754	3.190895882	2.126437625	1.607503084	2.453548369	high
TCGA-BF-A9VF-01A	1.205479452	0	3.615359382	2.16040128	0.992961043	1.781499255	3.527023417	3.293052181	high
TCGA-BF-AAOU-01A	1.304109589	0	3.388633866	2.136196736	3.023583515	2.670449704	3.247727891	2.28630323	high
TCGA-BF-AAP0-01A	1.243835616	0	3.634801631	1.703743034	0	3.188814841	0	0.540971641	low
TCGA-BF-AAP2-01A	1.109589041	0	3.522903711	2.288848582	2.626225415	2.657082711	3.374436655	2.416044279	high
TCGA-BF-AAP7-01A	0.871232877	0	3.598725584	3.267268493	2.644967975	2.74417408	3.555829159	2.965743333	high
TCGA-BF-AAP8-01A	1.224657534	0	3.74430061	2.931548462	0	2.437170094	0	1.064741071	high
TCGA-D3-A1Q3-01A	1.389041096	1	3.845829353	2.1374909	0	3.258786213	0	0.602040762	low
TCGA-D3-A1Q7-01A	11.10410959	0	3.710422266	2.969804338	2.462742265	3.40053532	0	0.858636737	low
TCGA-D3-A1Q8-01A	2.339726027	1	2.016847359	2.761544659	2.016847359	3.144915576	1.969871846	0.856567312	low
TCGA-D3-A1Q9-01A	2.632876712	1	3.915955747	1.280525816	0.954935525	3.160796463	2.452631541	1.108101211	high
TCGA-D3-A1QB-01A	7.978082192	0	3.401894668	3.164930862	1.659905611	3.310175132	0.703864116	0.908070175	low
TCGA-D3-A2J7-01A	8.591780822	1	3.154999571	1.732741727	3.46047009	3.070739122	0	0.783353084	low
TCGA-D3-A2JC-01A	7.230136986	0	3.357100729	3.342725103	2.624974882	3.019828834	1.904039092	1.629162263	high
TCGA-D3-A2JD-01A	0.989041096	1	3.298954331	2.113233748	1.88010406	3.186154136	0.746140579	0.802441792	low
TCGA-D3-A2JE-01A	2.304109589	1	3.352733261	1.636439897	2.02079112	2.698614287	0	0.832125096	low
TCGA-D3-A2JF-01A	5.17260274	0	1.427337453	2.141403688	2.679769859	2.898867526	1.773855634	0.759640394	low
TCGA-D3-A2JK-01A	1.008219178	1	2.599211135	3.285703008	2.164876685	0	2.599211135	7.459066367	high
TCGA-D3-A2JL-01A	14.29863014	0	3.208885877	2.026368284	2.826625788	2.937613582	2.026368284	1.342101881	high
TCGA-D3-A2JO-01A	5.506849315	0	3.544409713	0	2.736687647	3.271566682	0.420425917	0.571460963	low
TCGA-D3-A2JP-01A	4.964383562	0	2.016583143	1.015244705	0.447042113	2.939597681	2.490647757	0.636387492	low
TCGA-D3-A3C7-01A	3.915068493	0	0	2.078432629	1.560138152	2.958224011	0	0.270704847	low
TCGA-D3-A3C8-01A	3.860273973	0	2.268869951	2.749769778	3.439680007	3.390851959	3.188765889	1.286501559	high
TCGA-D3-A3MU-01A	3.312328767	0	3.719101926	2.050755422	3.472904832	3.040878915	0	1.003072888	high
TCGA-D3-A3MV-01A	3.775342466	0	3.197595991	1.897291208	1.43181849	3.478666153	0	0.504546929	low
TCGA-D3-A51F-01A	4.643835616	0	3.029844666	2.769724185	1.038655589	3.42560785	0.301848303	0.594557381	low
TCGA-D3-A51H-01A	4.695890411	0	3.435399078	0.940137652	2.187453303	3.34353557	0	0.536407952	low
TCGA-D3-A51J-01A	12.09315068	0	0.812114222	0.320494383	2.1784175	3.216949317	0.320494383	0.250780001	low
TCGA-D3-A51N-01A	1.884931507	0	1.928074874	1.78061507	0.262960586	2.738244611	0	0.435697017	low
TCGA-D3-A5GL-01A	10.48219178	0	3.570883024	0	3.25765697	2.541573963	0	0.832609479	low
TCGA-D3-A5GN-01A	11.31232877	0	1.032693038	0	3.308646229	3.07455981	0	0.29235576	low
TCGA-D3-A5GO-01A	11.49315068	0	2.730602136	2.214075989	3.578635051	2.942762768	0	0.822795663	low
TCGA-D3-A5GR-01A	14.86027397	0	2.746870431	0.135049959	2.228718045	3.280366474	0.135049959	0.402526022	low
TCGA-D3-A5GS-01A	1.515068493	0	3.743791977	1.728305804	0	3.066625016	0	0.600445121	low
TCGA-D3-A8GB-01A	2.569863014	1	2.324672058	2.30928162	2.890229017	2.910178595	0	0.69130597	low
TCGA-D3-A8GC-01A	6.632876712	1	3.539683398	3.170551508	3.493298606	3.066625016	0.313273718	1.249872514	high
TCGA-D3-A8GD-01A	1.967123288	0	3.357771714	1.885538326	0.301848303	3.232788445	0	0.522858705	low
TCGA-D3-A8GE-01A	2.202739726	0	2.412981836	3.10693553	2.740605535	3.23426451	0	0.677963991	low
TCGA-D3-A8GI-01A	4.876712329	1	3.438981827	3.427541773	3.426828101	2.213688075	0.934926927	2.330852406	high
TCGA-D3-A8GL-01A	7.42739726	1	2.739686417	2.938290083	3.246538365	2.711965567	0	1.029005365	high
TCGA-D3-A8GM-01A	8.928767123	1	3.815895645	3.473260563	2.633165525	3.071933336	0	1.192962079	high
TCGA-D3-A8GN-01A	13.41643836	0	3.494288988	0	2.118761246	3.32803515	0	0.456870057	low
TCGA-D3-A8GP-01A	12.70684932	0	3.896618093	0	2.859516002	2.700140272	1.503113101	1.137512777	high
TCGA-D3-A8GR-01A	10.80273973	1	3.568715678	0	0	2.445827752	0	0.577416533	low
TCGA-D3-A8GS-01A	9.764383562	1	2.075864841	1.61237142	0	3.031356182	0	0.363225256	low
TCGA-D3-A8GV-01A	13.97534247	1	3.237720828	2.108837483	2.284922158	2.356008326	0.737215938	1.304235081	high
TCGA-D9-A148-01A	12.62739726	0	3.796234076	1.323222535	3.061668449	2.989229909	1.022283788	1.109364684	high
TCGA-D9-A149-01A	4.556164384	0	3.761922514	2.999208411	2.858462118	3.247336313	1.895798249	1.564792846	high
TCGA-D9-A1JX-01A	0.591780822	1	3.225992535	1.073705087	0	3.139659888	0.65868943	0.509273275	low
TCGA-D9-A3Z4-01A	1.421917808	1	3.281290692	3.229758483	3.17537844	3.030154591	0	1.064547341	high
TCGA-D9-A4Z6-01A	1.536986301	1	3.78921751	3.38930848	0.301848303	2.843822205	0.301848303	1.050583706	high
TCGA-D9-A6EA-01A	2.098630137	0	2.3601631	3.270197892	1.373441974	2.808609912	0	0.729326447	low
TCGA-DA-A1HW-01A	3.002739726	1	3.728795595	1.689156181	0.336562072	3.324866338	0	0.537739834	low
TCGA-DA-A1HY-01A	12.0739726	0	1.811201637	0.116298916	3.225283157	2.916808762	0.410596588	0.448275963	low
TCGA-DA-A1I2-01A	14.71232877	1	3.841011092	3.177810343	1.943387009	3.087018168	0.33834066	1.117008949	high
TCGA-DA-A1I4-01A	2.994520548	1	3.547155621	0.647473025	3.402742393	3.138984837	0	0.68611628	low
TCGA-DA-A1I8-01A	4.493150685	1	1.8889004	0.255840655	3.163470152	2.924529817	0.98143622	0.532060836	low
TCGA-DA-A1IA-01A	5.493150685	1	3.679708548	3.471659479	1.113253088	2.227902769	2.277956488	2.552445482	high
TCGA-DA-A1IB-01A	3.383561644	1	3.723612631	2.241419179	2.745454247	3.442338618	3.282039101	1.64296426	high
TCGA-DA-A1IC-01A	5.673972603	1	3.721768127	2.75688866	3.15290689	2.873824968	3.318237538	2.627025415	high
TCGA-DA-A3F3-01A	0.873972603	1	3.576569784	0	3.191126239	3.00629955	0	0.640969478	low
TCGA-DA-A3F8-01A	3.61369863	0	0.690530182	3.143147098	0.251029948	3.334964162	1.518172582	0.399782851	low
TCGA-DA-A95V-01A	6.008219178	0	3.636306618	1.968201997	0	2.913788302	1.423485879	0.923628137	low
TCGA-DA-A95W-01A	3.112328767	0	3.710162585	0.481029083	1.800259144	2.818522012	0	0.677605308	low
TCGA-EB-A1NK-01A	2.846575342	0	2.570790973	2.461715432	2.933979897	2.671927747	3.630629116	2.056031784	high
TCGA-EB-A299-01A	1.035616438	0	2.170158699	2.507608644	3.212078988	2.090854582	3.847951721	2.757977639	high
TCGA-EB-A3HV-01A	0.106849315	0	2.531242456	3.301829431	3.471887733	2.839954792	3.686491103	2.358009805	high
TCGA-EB-A3XB-01A	2.180821918	0	3.27505611	1.375719973	2.077031092	2.731796496	3.178891864	1.612616913	high
TCGA-EB-A3XD-01A	3.178082192	0	2.878783401	3.1373227	3.068057354	3.057078867	3.892455921	2.244217947	high
TCGA-EB-A3XE-01A	0.493150685	0	2.438272888	3.096169573	3.091098769	2.438272888	3.65961293	2.601518125	high
TCGA-EB-A3XF-01A	0.761643836	0	3.606586787	2.67264647	2.842095411	3.081803128	3.609233285	2.292690836	high
TCGA-EB-A3Y6-01A	0.345205479	0	3.491079733	2.672440731	3.229854751	2.771390795	3.075960755	2.434990562	high
TCGA-EB-A41B-01A	0.797260274	0	3.729551226	2.53371516	0	2.383108072	1.431169355	1.41650617	high
TCGA-EB-A431-01A	1.556164384	0	3.824032472	1.59776499	2.80832174	2.703528416	2.017938971	1.684692093	high
TCGA-EB-A44O-01A	0.221917808	0	3.530860199	2.853597604	3.044149173	2.50082117	3.266641529	3.020250745	high
TCGA-EB-A44P-01A	2.030136986	0	1.702075073	2.119872998	2.511359112	2.119872998	3.106673007	1.684150128	high
TCGA-EB-A44Q-01A	1.156164384	0	3.75837402	1.47698389	0	3.195778815	0	0.535768819	low
TCGA-EB-A4IS-01A	2.120547945	0	3.631426344	3.108912117	3.444597832	3.272001787	2.453757767	1.862352065	high
TCGA-EB-A4OY-01A	2.676712329	0	3.525540177	3.481844319	1.229931729	2.155063369	2.766131792	2.892420644	high
TCGA-EB-A4P0-01A	0.893150685	1	3.227926899	2.868856703	2.613937531	2.520062957	0	1.204293766	high
TCGA-EB-A51B-01A	2.550684932	0	3.439627658	1.995753097	2.779628785	2.47725759	3.295951884	2.463484617	high
TCGA-EB-A550-01A	0.723287671	1	2.616151818	3.124027322	3.322062259	2.173118796	3.92786432	3.499273866	high
TCGA-EB-A57M-01A	1.293150685	1	3.853417855	2.805092033	2.844763251	2.821685728	3.620329869	2.927989498	high
TCGA-EB-A5UM-01A	2.134246575	0	3.589589886	3.255535342	2.600606668	2.828600957	2.705115543	2.295083291	high
TCGA-EB-A5VV-01A	0.58630137	0	1.52658233	2.483286419	0	3.492478436	0.784645607	0.339085196	low
TCGA-EB-A6QY-01A	1.046575342	0	3.534380793	2.451592315	2.715555494	2.337396462	3.746783124	3.288228377	high
TCGA-EB-A85J-01A	0.98630137	0	2.598142566	1.726091112	1.607393809	3.052399704	0	0.527289295	low
TCGA-EB-A97M-01A	1.134246575	0	3.76673529	3.356491903	2.614608557	2.836626257	0	1.30502703	high
TCGA-EE-A17Z-01A	0.720547945	1	3.739139756	2.324877121	2.537961964	2.040154943	3.170040252	3.430573697	high
TCGA-EE-A180-01A	7.915068493	1	3.729925072	3.372972234	2.945235259	2.94812567	0	1.27072876	high
TCGA-EE-A181-01A	2.810958904	1	3.735494547	1.767482427	0.368769243	3.269304105	1.280904542	0.764380291	low
TCGA-EE-A183-01A	2.24109589	1	2.133258647	2.680752668	0.333710527	3.170787267	1.318347214	0.595707585	low
TCGA-EE-A185-01A	0.41369863	1	3.642440385	1.696139411	2.768144935	1.163004653	3.180243677	4.940951468	high
TCGA-EE-A20F-01A	7.630136986	0	3.827938865	1.381197085	2.458795853	3.06887157	0.165537031	0.820723921	low
TCGA-EE-A20H-01A	14.02191781	1	1.814952497	1.639822334	3.129813724	2.677057415	2.893761646	1.207158875	high
TCGA-EE-A29A-01A	5.279452055	1	2.605376823	2.310438226	3.100073141	2.775423318	0	0.831926001	low
TCGA-EE-A29D-01A	1.164383562	1	3.685741285	1.780957298	2.791842571	2.877120223	0	0.945960492	high
TCGA-EE-A29G-01A	6.005479452	1	3.563476611	3.038693003	2.2734341	3.398887915	3.829392096	1.99550211	high
TCGA-EE-A29H-01A	5.38630137	0	3.710195456	1.959349524	1.872079348	3.374885211	2.87329527	1.307684241	high
TCGA-EE-A29L-01A	0.216438356	1	3.54661893	0.823293821	0	2.517882178	2.943547471	1.284619971	high
TCGA-EE-A29M-01A	4.736986301	0	3.749727619	1.346746744	0.295911532	3.016742691	0	0.597392096	low
TCGA-EE-A29Q-01A	5.561643836	1	3.4337239	2.204902001	3.264844648	2.739582346	0	1.088878469	high
TCGA-EE-A29R-01A	1.205479452	0	3.667494143	1.260350361	2.304203867	2.698449424	0	0.883286456	low
TCGA-EE-A29V-01A	2.156164384	1	3.818879482	2.528319263	2.876182252	2.005341848	3.295912766	4.003184112	high
TCGA-EE-A29W-01A	16.25205479	0	2.382634193	2.281780314	3.428888435	2.861583827	0	0.770073974	low
TCGA-EE-A2A1-01A	9.663013699	0	3.522430804	2.977733417	1.545565445	3.310770233	0	0.759038742	low
TCGA-EE-A2A6-01A	7.178082192	0	2.72354799	1.734559366	1.885923888	3.065600004	1.254068748	0.757045172	low
TCGA-EE-A2GB-01A	4.939726027	0	3.634649175	2.031051209	2.574488791	2.877900347	1.786840888	1.443413676	high
TCGA-EE-A2GC-01A	5.619178082	0	3.176743072	0	2.138734535	3.347195641	0	0.412095788	low
TCGA-EE-A2GD-01A	28.34520548	1	3.738306014	2.561393717	3.938534313	3.164105132	2.666381647	2.059903609	high
TCGA-EE-A2GE-01A	14.48219178	0	1.589153784	1.83014586	2.969880225	3.377616528	1.589153784	0.574758701	low
TCGA-EE-A2GH-01A	18.35342466	0	3.732719166	1.832776619	3.419225011	3.078760603	0.943667	1.172907684	high
TCGA-EE-A2GI-01A	4.060273973	0	3.769591571	1.409370297	1.738307873	3.122049641	1.162429131	0.907013068	low
TCGA-EE-A2GJ-01A	6.219178082	0	3.958418024	0.472545478	0.472545478	3.297005058	0	0.472858177	low
TCGA-EE-A2GK-01A	4.561643836	0	1.53371075	3.011458659	0	3.607601142	1.734684868	0.440496951	low
TCGA-EE-A2GL-01A	6.638356164	0	3.706609361	1.835945981	1.516938776	3.337326665	0.078711981	0.646459618	low
TCGA-EE-A2GO-01A	10.56712329	0	0	2.267164005	3.013206179	2.679320964	2.359459379	0.684789867	low
TCGA-EE-A2GU-01A	7.901369863	0	2.537561071	0.39179499	0.39179499	3.262404472	0	0.306786452	low
TCGA-EE-A2M7-01A	2.402739726	1	1.978265383	2.08902591	0	3.201795716	0.832701206	0.427391968	low
TCGA-EE-A2MF-01A	22.39452055	1	3.670315938	0.343366659	0	3.103772405	0.343366659	0.48000479	low
TCGA-EE-A2MH-01A	1.41369863	1	3.341111545	2.521374385	0.035514289	3.168518439	2.141899924	0.970468449	high
TCGA-EE-A2MJ-01A	8.019178082	1	2.667265149	0.923571143	0	3.303433539	2.011447405	0.525536433	low
TCGA-EE-A2MK-01A	15.03287671	0	3.798191583	1.719530303	0	3.187212665	1.991752459	0.909717392	low
TCGA-EE-A2ML-01A	18.05479452	1	3.812116934	0.641776195	0	3.191513949	2.265768666	0.79259933	low
TCGA-EE-A2MM-01A	13.99178082	1	3.497604791	0	0	3.062689972	1.402450964	0.559958029	low
TCGA-EE-A2MR-01A	11.2	0	1.191378702	1.871408409	0.982065718	3.479383568	0.238245136	0.274530748	low
TCGA-EE-A2MS-01A	13.53972603	0	3.853006463	2.92024371	0.69696321	2.978378701	2.084331309	1.454289944	high
TCGA-EE-A2MT-01A	5.934246575	0	3.305649562	3.239419734	2.557091934	2.701495828	1.189557023	1.570515815	high
TCGA-EE-A2MU-01A	4.438356164	0	3.518728115	2.352033324	3.536002529	3.132095096	0	0.95894213	high
TCGA-EE-A3AA-01A	10.35890411	0	2.348700029	2.051836857	2.162526196	3.248959673	2.905236512	0.991379853	high
TCGA-EE-A3AB-01A	10.22739726	0	1.54496599	0	2.332855876	3.392825148	2.611385888	0.465961477	low
TCGA-EE-A3AC-01A	5.336986301	0	3.640523249	0.951010452	0	3.197280019	2.595181787	0.859568487	low
TCGA-EE-A3AD-01A	2.397260274	1	3.938979587	3.302502868	2.324145543	2.517779352	2.991727539	3.147216305	high
TCGA-EE-A3J3-01A	14.34794521	1	3.798530891	2.199311858	3.553241691	3.100898011	0	1.032915425	high
TCGA-EE-A3JA-01A	4.432876712	1	3.802559894	1.784033617	3.684281161	3.306630305	0	0.868547785	low
TCGA-EE-A3JE-01A	4.279452055	0	3.426693272	2.408668444	3.595820176	3.397574303	0	0.821467911	low
TCGA-ER-A194-01A	3.709589041	1	3.793110456	2.652505998	3.355034453	2.372187378	1.532115442	2.338939436	high
TCGA-ER-A196-01A	4.890410959	0	3.698869434	3.314394326	3.639961779	2.903932541	3.891280549	3.472060729	high
TCGA-ER-A199-01A	0.764383562	1	3.150582097	1.119828653	1.802682347	3.310808644	2.261863184	0.83909422	low
TCGA-ER-A19E-01A	1.084931507	1	3.293195626	1.473941535	2.422782439	3.321201804	3.04588948	1.211601157	high
TCGA-ER-A19F-01A	2.197260274	1	3.836593378	2.350962173	3.320181435	2.923284181	1.812449142	1.759164477	high
TCGA-ER-A19G-01A	25.17260274	0	3.676529956	0.414069703	1.708124184	3.275663756	0	0.509485349	low
TCGA-ER-A19K-01A	1.284931507	1	2.936323597	2.589473002	3.347964226	2.764529389	3.549412272	2.311345632	high
TCGA-ER-A19N-01A	3.673972603	1	3.462077062	2.350962229	2.540316474	3.355647517	3.094278134	1.515899372	high
TCGA-ER-A19S-01A	4.123287671	0	2.26963189	0.961032425	0	3.438711106	0.388740935	0.298190676	low
TCGA-ER-A1A1-01A	8.756164384	0	1.20530461	2.668645331	0.180751935	3.607724058	0	0.254948366	low
TCGA-ER-A2NC-01A	3.652054795	1	3.331482662	1.402450964	0.388976508	3.213064237	0	0.483976327	low
TCGA-ER-A2ND-01A	1.945205479	1	3.847951721	3.233435552	2.146992952	2.273293157	0.411369296	1.845152792	high
TCGA-ER-A2NE-01A	1.679452055	1	3.764361082	0	2.000269615	2.368577895	2.858462118	1.613600804	high
TCGA-ER-A2NF-01A	2.402739726	1	3.810910716	2.623686818	2.080086066	3.208673288	3.186154136	1.850129812	high
TCGA-ER-A2NG-01A	4.082191781	1	3.389092765	0.450281684	3.543945944	3.284812147	2.974339143	1.190097301	high
TCGA-ER-A2NH-01A	3.463013699	0	1.913440659	1.126725053	2.121947313	3.341821678	2.881213888	0.686679803	low
TCGA-ER-A3EV-01A	3.915068493	1	3.807110055	3.0095627	2.045372372	2.749590687	1.796965648	1.837960431	high
TCGA-ER-A3PL-01A	2.767123288	0	3.806178265	2.432009561	3.378441151	2.914067875	0	1.171976886	high
TCGA-ER-A42H-01A	1.167123288	1	3.612216704	2.979824278	2.554389464	2.272113601	0	1.568907332	high
TCGA-ER-A42K-01A	1.079452055	1	1.59198573	1.231793037	0	2.787843649	0	0.334104132	low
TCGA-FR-A2OS-01A	1.008219178	1	3.29192773	3.000230362	2.813517383	3.131839449	1.664379072	1.363886578	high
TCGA-FR-A3R1-01A	1.876712329	0	3.342280758	2.17249606	2.741786685	3.033179375	0	0.838257015	low
TCGA-FR-A44A-01A	14.51780822	0	2.362907947	2.15195218	0	3.327529061	0	0.372706424	low
TCGA-FR-A728-01A	1.597260274	0	3.627708734	2.509804566	2.904681119	2.980763811	0.171272811	1.064734091	high
TCGA-FR-A729-01A	18.4	0	3.500199972	2.250178123	1.368073342	3.174362552	0.817155134	0.838265664	low
TCGA-FR-A7U9-01A	1.564383562	0	1.756159847	1.872900213	3.750083556	3.047167652	0	0.556010036	low
TCGA-FS-A1YX-01A	4.049315068	1	2.955341412	3.178329308	2.793062748	2.953807065	1.76947018	1.4372399	high
TCGA-FS-A1Z0-01A	16.88767123	1	3.557794443	1.793692247	3.372138696	3.365673531	0	0.752096851	low
TCGA-FS-A1Z3-01A	1.742465753	1	3.448692683	1.75508767	2.839375037	2.926083662	0.232279344	0.906822817	low
TCGA-FS-A1ZA-01A	2.309589041	1	1.461961565	1.782628727	2.418271271	3.069003297	2.933384566	0.829129437	low
TCGA-FS-A1ZB-01A	4.071232877	1	3.243945805	3.140643753	3.311458169	3.184258852	3.531073436	2.214987615	high
TCGA-FS-A1ZD-01A	4.460273973	1	1.909102033	3.194297041	3.269805799	3.270239642	0	0.621857095	low
TCGA-FS-A1ZE-01A	3.871232877	1	3.818167961	2.427796687	3.069785159	2.819069729	3.086111252	2.45331415	high
TCGA-FS-A1ZG-01A	0.808219178	1	3.357597326	2.070497526	0	2.943234031	1.581334856	0.884448157	low
TCGA-FS-A1ZH-01A	2.728767123	1	1.2083447	2.176497737	3.779476087	3.214610343	1.346138993	0.627364781	low
TCGA-FS-A1ZN-01A	2	1	2.703001444	1.99639775	2.43980561	2.372364094	3.532820767	2.117629404	high
TCGA-FS-A1ZP-01A	6.22739726	1	3.86066985	2.24567287	1.870026838	3.25984719	0.747492069	0.934249381	low
TCGA-FS-A1ZR-01A	0.950684932	1	3.229901805	2.672034913	2.53656795	2.908209962	3.380564477	2.052473691	high
TCGA-FS-A1ZT-01A	4.430136986	0	3.638984279	1.138219841	1.368073342	3.29204212	0.812114222	0.663090823	low
TCGA-FS-A1ZZ-01A	2.252054795	1	3.873975625	1.727777942	2.648053929	2.865971752	3.140906579	2.043770958	high
TCGA-FS-A4F5-01A	2.394520548	1	3.771479148	2.17884028	3.237132819	2.864122045	1.560245293	1.608681941	high
TCGA-FW-A3I3-01A	1.454794521	0	3.822568353	0.061587802	2.923066244	2.503574951	3.669564455	2.100278389	high
TCGA-FW-A3TU-01A	4.632876712	1	3.661874565	2.341290497	0.992326275	2.536676085	0	0.999097819	high
TCGA-FW-A3TV-01A	1.126027397	0	3.624192602	3.153103059	1.371968056	3.07399386	0	0.900783622	low
TCGA-GF-A3OT-01A	0.824657534	0	0	1.480091885	3.026733322	3.119244277	2.786898669	0.513375649	low
TCGA-GF-A6C8-01A	0.169863014	0	2.136529802	3.199392557	2.382347445	2.953216304	0	0.707555696	low
TCGA-GF-A6C9-01A	1.315068493	0	2.153933714	2.153933714	3.690209337	3.325351009	1.769984109	0.852314698	low
TCGA-GF-A769-01A	2.931506849	1	2.236088209	1.307418208	2.322775285	2.736496296	0	0.569601463	low
TCGA-GN-A263-01A	1.279452055	1	3.764509114	2.197342996	3.212284351	2.783260929	3.013442964	2.3599291	high
TCGA-GN-A265-01A	8.076712329	0	2.973533766	1.66693334	3.505528051	3.448928431	0	0.598959212	low
TCGA-GN-A267-01A	5.369863014	1	3.822720513	2.301194466	2.854088432	2.695295184	2.301194466	2.077233621	high
TCGA-GN-A268-01A	5.232876712	1	3.69460474	3.230709282	0.466434487	2.776499801	0	0.978469297	high
TCGA-GN-A26A-01A	2.706849315	1	1.503686648	1.917858562	3.295873648	3.09623417	0	0.477441869	low
TCGA-GN-A4U3-01A	10.15890411	0	3.44662276	1.160456335	1.160456335	2.583262462	0	0.746188366	low
TCGA-GN-A4U4-01A	3.279452055	0	2.126065404	1.795516324	0.467902027	3.198961555	1.902873894	0.577631366	low
TCGA-GN-A4U9-01A	1.843835616	1	1.586836114	2.726855538	3.348634799	2.700217437	0.181742857	0.744612425	low
TCGA-GN-A8LN-01A	2.115068493	0	3.458295377	3.254162319	2.913710689	3.233581363	0	0.975461475	high
TCGA-IH-A3EA-01A	1.435616438	0	3.689272767	2.273144352	2.273144352	2.557936193	1.929875436	1.821135536	high
TCGA-OD-A75X-01A	24.82465753	1	3.626801541	1.547915187	2.601479977	3.407221488	2.846331115	1.264828372	high
TCGA-RP-A693-01A	0.02739726	0	2.989152998	3.098554813	2.834234081	3.076024912	0	0.888025648	low
TCGA-W3-A825-01A	5.252054795	1	1.456190783	2.208395771	3.122370632	3.133955726	0.837636349	0.579747322	low
TCGA-W3-A828-01A	10.09041096	1	2.723751854	2.48218666	3.472425383	2.892079526	2.589978198	1.607906157	high
TCGA-W3-AA1Q-01A	5.756164384	1	3.883711324	0.732379487	0	3.013055568	0	0.534106155	low
TCGA-W3-AA1R-01A	9.257534247	1	3.679678038	0.348796581	0.915290893	2.620119934	0.348796581	0.707282931	low
TCGA-W3-AA1V-01A	3.506849315	1	1.944376543	0.446940302	3.05928707	3.091415769	0	0.401263399	low
TCGA-W3-AA1W-01A	18.2630137	0	3.579280742	1.650467949	0.551810802	3.348248059	0	0.518024431	low
TCGA-WE-A8JZ-01A	2.002739726	0	2.158820592	2.416415949	3.569215262	2.833466734	1.754349351	1.152317536	high
TCGA-WE-A8K1-01A	4.087671233	0	3.56970878	1.77038393	2.422157876	2.997020664	0	0.814251649	low
TCGA-WE-A8K4-01A	1.682191781	0	3.627280386	1.088987694	1.586149927	3.029115452	0	0.642786705	low
TCGA-WE-A8ZM-01A	8.443835616	0	1.473941535	2.983668739	2.39641657	2.099873379	0.863843245	1.090576698	high
TCGA-WE-A8ZN-01A	4.915068493	0	2.673415019	3.320522832	2.715452282	2.631682036	2.269096689	1.801920838	high
TCGA-WE-A8ZO-01A	5.876712329	0	3.827854817	0.437668897	2.53371516	3.19252964	0	0.623094722	low
TCGA-WE-A8ZQ-01A	5.268493151	0	2.712939719	2.985870201	3.055399929	2.454214303	0	1.157604619	high
TCGA-WE-A8ZR-01A	0.750684932	1	3.778029606	2.831151983	2.984299379	2.915223497	0	1.190731562	high
TCGA-WE-A8ZX-01A	2.983561644	0	3.457928505	0	0	3.186871912	0	0.372084931	low
TCGA-WE-A8ZY-01A	4.126027397	1	3.716249773	1.554228563	3.403124659	2.618551456	0	1.139798587	high
TCGA-XV-A9W2-01A	1.142465753	0	3.487595268	3.010104926	3.196580827	2.13981369	3.867025228	4.393686047	high
TCGA-XV-AAZV-01A	1.128767123	0	3.259623483	2.90838357	2.833633625	2.83055795	3.772636915	2.573447129	high
TCGA-XV-AB01-01A	1.104109589	0	3.737697792	3.526858321	0	2.95347441	0	0.89613238	low
TCGA-YG-AA3N-01A	0.838356164	0	3.672049728	2.262561996	2.300564639	3.067244555	3.669394458	2.06350432	high
TCGA-YG-AA3P-01A	1.202739726	0	3.294261504	0.966813093	0	2.914161508	0.966813093	0.619602719	low
TCGA-Z2-A8RT-01A	2.298630137	0	3.833728751	2.02975567	2.633927547	3.12739538	0.496616249	0.994857516	high
TCGA-Z2-AA3V-01A	1.331506849	0	3.495389581	3.497285343	0	3.002752559	2.392296263	1.413255023	high
