# Supplementary material for: Establishment of skin cutaneous melanoma prognosis model based on vascular mimicry risk score
Source: Medicine (Baltimore). 2024 Feb 16;103(7):e36679. doi: 10.1097/MD.0000000000036679 (PMC10869071; doi:10.1097/MD.0000000000036679)
Supplement: Supplementary file 7 [file medi-103-e36679-s007.txt]

ID	!Sample_source_name_ch1	Stage	!Sample_characteristics_ch1	futime	gender	age	fustat
GSM476606	Tumor	stage at reccurence: IIIB	days lived since metastasis: 690	days since initial diagnosis: 1816	gender: male	age: 87	staus dead or alive: 0
GSM476607	Tumor	stage at reccurence: IIIB	days lived since metastasis: 610	days since initial diagnosis: 1816	gender: male	age: 87	staus dead or alive: 0
GSM476608	Tumor	stage at reccurence: IIIC	days lived since metastasis: 1015	days since initial diagnosis: 1475	gender: male	age: 79	staus dead or alive: 0
GSM476609	Tumor	stage at reccurence: IIIB	days lived since metastasis: 1155	days since initial diagnosis: 1417	gender: male	age: 56	staus dead or alive: 0
GSM476610	Tumor	stage at reccurence: IV	days lived since metastasis: 92	days since initial diagnosis: 620	gender: female	age: 84	staus dead or alive: 1
GSM476611	Tumor	stage at reccurence: IIIC	days lived since metastasis: 780	days since initial diagnosis: 1096	gender: male	age: 51	staus dead or alive: 1
GSM476612	Tumor	stage at reccurence: IIIB	days lived since metastasis: 237	days since initial diagnosis: 5675	gender: male	age: 35	staus dead or alive: 1
GSM476613	Tumor	stage at reccurence: IV	days lived since metastasis: 590	days since initial diagnosis: 955	gender: male	age: 86	staus dead or alive: 1
GSM476614	Tumor	stage at reccurence: IIIB	days lived since metastasis: 285	days since initial diagnosis: 955	gender: male	age: 86	staus dead or alive: 1
GSM476615	Tumor	stage at reccurence: IIIC	days lived since metastasis: 1143	days since initial diagnosis: 1143	gender: male	age: 51	staus dead or alive: 0
GSM476616	Tumor	stage at reccurence: IIIA	days lived since metastasis: 944	days since initial diagnosis: 1520	gender: female	age: 49	staus dead or alive: 0
GSM476617	Tumor	stage at reccurence: IIIB	days lived since metastasis: 1073	days since initial diagnosis: 4821	gender: female	age: 90	staus dead or alive: 1
GSM476618	Tumor	stage at reccurence: IV	days lived since metastasis: 68	days since initial diagnosis: 3718	gender: female	age: 49	staus dead or alive: 1
GSM476619	Tumor	stage at reccurence: IIIC	days lived since metastasis: 1009	days since initial diagnosis: 1009	gender: male	age: 54	staus dead or alive: 0
GSM476620	Tumor	stage at reccurence: IIIB	days lived since metastasis: 998	days since initial diagnosis: 1788	gender: female	age: 54	staus dead or alive: 0
GSM476621	Tumor	stage at reccurence: IIIB	days lived since metastasis: 901	days since initial diagnosis: 901	gender: female	age: 82	staus dead or alive: 0
GSM476622	Tumor	stage at reccurence: IIIB	days lived since metastasis: 961	days since initial diagnosis: 1142	gender: male	age: 60	staus dead or alive: 0
GSM476623	Tumor	stage at reccurence: IIIB	days lived since metastasis: 1048	days since initial diagnosis: 2460	gender: female	age: 68	staus dead or alive: 0
GSM476624	Tumor	stage at reccurence: IIIB	days lived since metastasis: 725	days since initial diagnosis: 725	gender: female	age: 48	staus dead or alive: 1
GSM476625	Tumor	stage at reccurence: IIIC	days lived since metastasis: 406	days since initial diagnosis: 406	gender: male	age: 65	staus dead or alive: 1
GSM476626	Tumor	stage at reccurence: IIIB	days lived since metastasis: 397	days since initial diagnosis: 817	gender: male	age: 78	staus dead or alive: 1
GSM476627	Tumor	stage at reccurence: IIIB	days lived since metastasis: 397	days since initial diagnosis: 817	gender: male	age: 78	staus dead or alive: 1
GSM476628	Tumor	stage at reccurence: IIIB	days lived since metastasis: 887	days since initial diagnosis: 3943	gender: female	age: 40	staus dead or alive: 1
GSM476629	Tumor	stage at reccurence: IIIB	days lived since metastasis: 805	days since initial diagnosis: 3943	gender: female	age: 40	staus dead or alive: 1
GSM476630	Tumor	stage at reccurence: IIIB	days lived since metastasis: 540	days since initial diagnosis: 3943	gender: female	age: 40	staus dead or alive: 1
GSM476631	Tumor	stage at reccurence: IIIB	days lived since metastasis: 383	days since initial diagnosis: 844	gender: female	age: 78	staus dead or alive: 1
GSM476632	Tumor	stage at reccurence: IIIC	days lived since metastasis: 668	days since initial diagnosis: 668	gender: male	age: 74	staus dead or alive: 1
GSM476633	Tumor	stage at reccurence: IIIC	days lived since metastasis: 668	days since initial diagnosis: 668	gender: male	age: 74	staus dead or alive: 1
GSM476634	Tumor	stage at reccurence: IV	days lived since metastasis: 259	days since initial diagnosis: 594	gender: male	age: 69	staus dead or alive: 1
GSM476635	Tumor	stage at reccurence: IIIB	days lived since metastasis: 282	days since initial diagnosis: 282	gender: male	age: 44	staus dead or alive: 0
GSM476636	Tumor	stage at reccurence: IIIC	days lived since metastasis: 791	days since initial diagnosis: 4220	gender: male	age: 43	staus dead or alive: 0
GSM476637	Tumor	stage at reccurence: IIIA	days lived since metastasis: 720	days since initial diagnosis: 720	gender: male	age: 30	staus dead or alive: 0
GSM476638	Tumor	stage at reccurence: IIIA	days lived since metastasis: 645	days since initial diagnosis: 2656	gender: male	age: 60	staus dead or alive: 0
GSM476639	Tumor	stage at reccurence: IIIB	days lived since metastasis: 440	days since initial diagnosis: 440	gender: male	age: 92	staus dead or alive: 1
GSM476640	Tumor	stage at reccurence: IIIB	days lived since metastasis: 513	days since initial diagnosis: 1218	gender: male	age: 83	staus dead or alive: 0
GSM476641	Tumor	stage at reccurence: IIIC	days lived since metastasis: 144	days since initial diagnosis: 318	gender: female	age: 50	staus dead or alive: 1
GSM476642	Tumor	stage at reccurence: IIIB	days lived since metastasis: 653	days since initial diagnosis: 945	gender: male	age: 30	staus dead or alive: 1
GSM476643	Tumor	stage at reccurence: IV	days lived since metastasis: 552	days since initial diagnosis: 552	gender: female	age: 38	staus dead or alive: 1
GSM476644	Tumor	stage at reccurence: IIIA	days lived since metastasis: 617	days since initial diagnosis: 1556	gender: female	age: 77	staus dead or alive: 0
GSM476645	Tumor	stage at reccurence: IIIB	days lived since metastasis: 609	days since initial diagnosis: 4231	gender: male	age: 70	staus dead or alive: 0
GSM476646	Tumor	stage at reccurence: IIIC	days lived since metastasis: 234	days since initial diagnosis: 368	gender: male	age: 52	staus dead or alive: 1
GSM476647	Tumor	stage at reccurence: IIIB	days lived since metastasis: 792	days since initial diagnosis: 2683	gender: male	age: 79	staus dead or alive: 0
GSM476648	Tumor	stage at reccurence: IIIC	days lived since metastasis: 558	days since initial diagnosis: 1497	gender: male	age: 69	staus dead or alive: 0
GSM476649	Tumor	stage at reccurence: IIIC	days lived since metastasis: 440	days since initial diagnosis: 1397	gender: female	age: 77	staus dead or alive: 1
