# Supplementary material for: Establishment of skin cutaneous melanoma prognosis model based on vascular mimicry risk score
Source: Medicine (Baltimore). 2024 Feb 16;103(7):e36679. doi: 10.1097/MD.0000000000036679 (PMC10869071; doi:10.1097/MD.0000000000036679)
Supplement: Supplementary file 9 [file medi-103-e36679-s009.txt]

Clinical data ,VM risk, and risk model gene expression of SKCM patients
This TXT file shows clinical data （Age, gender, prognostic data，pathological stage, TNM stage）,VM risk, and prognostic genes expression of SKCM patients.The correlation analysis of clinical information differences between high and low VM risk groups and the subsequent establishment of SKCM prognostic models were based on this file.
id	futime	fustat	ABCB5	IRX1	MMP13	PIK3CG	SERPINB5	riskScore	risk	Age	Gender	Stage	T	M	N
TCGA-3N-A9WD	1.08219178082192	1	3.03394856660136	3.14979344755932	2.5235532245893	2.89274983832275	3.03394856660136	1.96643390158247	high	>=50	MALE	STAGE III	T2	M0	N1
TCGA-BF-A1PU	1.06027397260274	0	3.77819956478357	3.22029752483577	3.02386782643356	2.25281085634898	3.08288778461111	3.81574404113312	high	<50	FEMALE	STAGE II	T4	M0	N0
TCGA-BF-A1PV	0.0383561643835616	0	3.69912629015889	3.01930128413631	3.26355018229907	2.67066386227974	3.17983974346998	3.00963628946141	high	>=50	FEMALE	STAGE II	T4	M0	N0
TCGA-BF-A1PX	0.772602739726027	1	2.28246154164562	2.85036122845979	3.21513724370441	3.0688111012078	3.7459621016158	1.73913337557956	high	>=50	MALE	STAGE III	T4	M0	N2
TCGA-BF-A1PZ	2.33698630136986	0	3.54767121377463	3.19395590782491	2.79125104983449	2.6447317438033	2.87582774590677	2.64274746511487	high	>=50	FEMALE	STAGE II	T4	M0	N0
TCGA-BF-A1Q0	2.27671232876712	0	3.45012676593237	2.3030471349739	2.50786737048831	2.97813349908467	2.82176787475056	1.71989562948365	high	>=50	MALE	STAGE II	T4	M0	N0
TCGA-BF-A3DJ	1.27123287671233	0	1.80321074918408	2.36824556024097	2.769206798736	3.03173516710996	3.51520897989408	1.25550936014875	high	<50	FEMALE	STAGE III	T4	M0	N1
TCGA-BF-A3DL	2.10684931506849	0	3.77825472717984	2.40396392059121	2.40396392059121	2.50895981641226	1.96160910498459	2.0176831657489	high	>=50	FEMALE	STAGE III	T3	M0	N2
TCGA-BF-A3DM	1.64657534246575	0	3.00824105840275	2.03781830336018	1.01557071566213	2.51146629346706	0.267634910659906	0.83968499261988	low	>=50	MALE	STAGE II	T2	M0	N0
TCGA-BF-A3DN	1.96438356164384	0	3.32289264682048	2.52519406294034	2.54371615599602	2.78562926487465	2.76201105576559	1.90076588095215	high	>=50	FEMALE	STAGE III	T3	M0	N3
TCGA-BF-A5EO	1.92602739726027	0	3.40869691778307	2.76406733109851	2.32002334621121	2.65347166546093	3.498588393147	2.53348137544917	high	>=50	MALE	STAGE II	T4	M0	N0
TCGA-BF-A5EP	0.917808219178082	0	3.13362878747503	3.25631575399592	3.19089588184097	2.12643762546048	1.60750308352166	2.45354836889469	high	>=50	FEMALE	STAGE III	T4	M0	N3
TCGA-BF-A5EQ	0.884931506849315	0	3.64431370546435	2.67883511429972	3.07193333579365	3.02198218459818	2.78864904773825	2.03829603011145	high	>=50	MALE	STAGE II	T4	M0	N0
TCGA-BF-A5ER	0.895890410958904	0	3.68020416476234	2.63198406967344	2.36375028210967	2.41347439441002	3.14997695705927	2.83333865044167	high	>=50	MALE	STAGE II	T4	M0	N0
TCGA-BF-A5ES	1.34246575342466	0	3.57351352942771	3.46120203026346	3.27072387991822	2.89848583416407	0	1.3209448692867	high	>=50	FEMALE	STAGE II	T4	M0	N0
TCGA-BF-A9VF	1.20547945205479	0	3.61535938172667	2.16040127953973	0.992961043072637	1.78149925473273	3.52702341712563	3.29305218128447	high	>=50	MALE	STAGE II	T4	M0	N0
TCGA-BF-AAOU	1.3041095890411	0	3.38863386564808	2.13619673566967	3.02358351478756	2.67044970413058	3.24772789138502	2.28630322997224	high	>=50	FEMALE	STAGE II	T4	M0	N0
TCGA-BF-AAOX	1.21643835616438	0	3.4755800108331	2.41813380455803	1.96022440282407	2.16318181981706	3.46608243411076	3.00178761784548	high	>=50	MALE	STAGE II	T4	M0	N0
TCGA-BF-AAP1	1.12054794520548	0	3.2758011160113	2.90486451460377	0.468789111181837	2.49830859970874	2.54358974216143	1.71621543466598	high	>=50	MALE	STAGE II	T4	M0	N0
TCGA-BF-AAP2	1.10958904109589	0	3.52290371116246	2.28884858181487	2.62622541509377	2.6570827109255	3.37443665522024	2.41604427918621	high	>=50	MALE	STAGE II	T3	M0	N0
TCGA-BF-AAP4	0.917808219178082	0	3.36003480716914	2.57040449340703	2.68669640665942	2.9109568185778	2.18058871985216	1.60846593332688	high	>=50	MALE	STAGE II	T4	M0	N0
TCGA-BF-AAP6	0.89041095890411	0	2.77679105275366	3.40927865275384	3.29623785139273	2.53058778180356	2.47725758989175	2.25995448652104	high	>=50	MALE	STAGE III	T4	M0	N2
TCGA-BF-AAP7	0.871232876712329	0	3.59872558393264	3.26726849270222	2.64496797527896	2.74417407976735	3.55582915888691	2.96574333297783	high	>=50	FEMALE	STAGE II	T4	M0	N0
TCGA-BF-AAP8	1.22465753424658	0	3.74430061035447	2.93154846227171	0	2.43717009389	0	1.06474107076632	high	>=50	MALE	STAGE II	T4	M0	N0
TCGA-D3-A1Q1	1.38082191780822	1	3.39324558771349	2.91680877001834	0	2.97232778061624	1.68565463023922	1.05811826794638	high	>=50	FEMALE	STAGE III	T1	M0	N3
TCGA-D3-A1Q3	1.38904109589041	1	3.84582935298755	2.1374909001131	0	3.25878621309959	0	0.60204076170386	low	>=50	MALE	STAGE II	T4	M0	N0
TCGA-D3-A1Q4	9.33698630136986	0	2.10755477372085	2.22386517624501	3.72314075284838	3.16803893615206	0.717690766330875	0.728548921001098	low	>=50	FEMALE	STAGE III	T2	M0	N1
TCGA-D3-A1Q6	5.98356164383562	1	0	1.96286132935492	3.54464462041557	2.71775590137997	1.8215145910982	0.597369802591614	low	>=50	MALE	STAGE III	T4	M0	N1
TCGA-D3-A1Q7	11.1041095890411	0	3.71042226620542	2.96980433784922	2.46274226473953	3.40053532016136	0	0.858636737307337	low	<50	FEMALE	STAGE I	T1	M0	N0
TCGA-D3-A1Q8	2.33972602739726	1	2.01684735912696	2.76154465852694	2.01684735912696	3.14491557628408	1.96987184606837	0.856567311947261	low	<50	MALE	STAGE III	T0	M1	N3
TCGA-D3-A1Q9	2.63287671232877	1	3.91595574705632	1.28052581590188	0.954935525450961	3.16079646338845	2.45263154116018	1.10810121075467	high	>=50	MALE	STAGE III	T4	M0	N2
TCGA-D3-A1QA	7.57534246575342	0	3.69950668085662	2.15882059153132	0	3.02818013785548	0.44795194819427	0.729177571450143	low	>=50	MALE	STAGE I	T2	M0	N0
TCGA-D3-A1QB	7.97808219178082	0	3.40189466800209	3.1649308621451	1.65990561149183	3.31017513201964	0.70386411571467	0.908070175351052	low	>=50	FEMALE	STAGE III	T0	M0	N2
TCGA-D3-A2J6	3.61917808219178	1	3.62558875908893	3.34929369311791	3.17085048194138	3.00471556037138	2.41190941341152	2.15364250085982	high	>=50	MALE	STAGE II	T3	M0	N0
TCGA-D3-A2J7	8.59178082191781	1	3.15499957146449	1.73274172685951	3.46047009014736	3.07073912185515	0	0.783353084104509	low	>=50	MALE	STAGE III	T3	M0	N1
TCGA-D3-A2J8	5.45753424657534	1	1.12484688251377	2.84143312397095	2.12593210890625	3.37491613996581	0.310558369901186	0.403244559447852	low	<50	MALE	STAGE I	T2	M0	N0
TCGA-D3-A2J9	1.98082191780822	1	2.9458807107558	1.89704114561118	1.31135662972781	3.41020195762041	1.69113283442051	0.711000353477636	low	>=50	MALE	STAGE III	T4	M0	N3
TCGA-D3-A2JA	9.62739726027397	0	0.302381290965542	2.61442257198911	3.60047494943805	3.49663955012374	2.19410454973195	0.530583371957396	low	>=50	MALE	STAGE III	T2	M0	N1
TCGA-D3-A2JC	7.23013698630137	0	3.35710072941255	3.34272510257078	2.6249748819766	3.01982883400282	1.90403909152824	1.62916226267703	high	>=50	FEMALE	STAGE III	T0	M0	N2
TCGA-D3-A2JD	0.989041095890411	1	3.29895433090798	2.11323374782443	1.88010405978428	3.18615413613312	0.746140578775079	0.802441792137213	low	>=50	MALE	STAGE III	T4	M0	N1
TCGA-D3-A2JF	5.17260273972603	0	1.42733745250978	2.14140368821993	2.67976985927964	2.89886752610866	1.77385563439284	0.7596403938926	low	>=50	MALE	STAGE I	T1	M0	N0
TCGA-D3-A2JG	9.46027397260274	1	3.81024576092726	2.33541779690454	0.482694456219524	2.91378824424708	0.482694456219524	0.890058125560333	low	<50	FEMALE	STAGE III	T3	M0	N1
TCGA-D3-A2JH	3.50684931506849	0	2.8425749815157	1.39383088136948	2.4463587237753	3.2134144452071	0	0.543224805705077	low	>=50	MALE	STAGE I	T1	M0	N0
TCGA-D3-A2JK	1.00821917808219	1	2.59921113507279	3.28570300791627	2.1648766850578	0	2.59921113507279	7.45906636739711	high	<50	MALE	STAGE III	T4	M0	N2
TCGA-D3-A2JN	5.53972602739726	1	0	2.0550194375127	1.93491579638937	2.94050305189992	2.27545716370497	0.486778817026834	low	<50	FEMALE	STAGE III	T0	M0	N1
TCGA-D3-A2JP	4.96438356164384	0	2.01658314285019	1.01524470451142	0.447042112535584	2.93959768069303	2.49064775664609	0.636387492474078	low	<50	MALE	STAGE III	T0	M0	N3
TCGA-D3-A3BZ	10.8931506849315	0	3.5530262361667	2.11562318857787	3.39942930628601	3.11849370563109	2.56596952345761	1.67381565177317	high	>=50	MALE	STAGE II	T4	M0	N0
TCGA-D3-A3C6	4.83835616438356	1	3.23035560750181	2.20349962703288	3.22628786999112	2.83642535399223	0.448077164365836	1.07349530591195	high	>=50	FEMALE	STAGE I	T2	M0	N0
TCGA-D3-A3C7	3.91506849315068	0	0	2.07843262916718	1.56013815240757	2.95822401146833	0	0.270704847122725	low	>=50	FEMALE	STAGE III	T0	M0	N1
TCGA-D3-A3CC	7.24383561643836	0	3.73683997324001	3.19151394944633	1.62889964182134	2.91847166770637	3.17066720533185	2.22118837053651	high	>=50	FEMALE	STAGE II	T4	M0	N0
TCGA-D3-A3CE	5.01917808219178	1	3.37123249783893	2.50276510169207	2.03441727703136	3.66149340065994	2.35600832578257	1.01194253566861	high	>=50	FEMALE	STAGE III	T0	M0	N1
TCGA-D3-A3CF	2.04383561643836	1	3.6571428070715	1.14404277919472	1.95631389769782	3.31811795988983	0	0.586535074182943	low	>=50	FEMALE	STAGE III	T4	M0	N3
TCGA-D3-A3ML	1.15616438356164	1	3.90758086582393	1.62363681744436	0	2.78914464846979	0	0.719881297915978	low	>=50	MALE	STAGE III	T3	M0	N2
TCGA-D3-A3MR	8.63287671232877	0	3.19252963337483	2.36638566764956	0.0787119809932536	2.91558689417515	0	0.630172057781051	low	<50	MALE	STAGE III	T0	M0	N1
TCGA-D3-A3MU	3.31232876712329	0	3.71910192645692	2.05075542229345	3.47290483200245	3.04087891517805	0	1.00307288803376	high	>=50	MALE	STAGE III	T3	M0	N2
TCGA-D3-A3MV	3.77534246575342	0	3.19759599132861	1.89729120754648	1.43181848980293	3.47866615291609	0	0.504546929318658	low	<50	FEMALE	STAGE III	T2	M0	N2
TCGA-D3-A51F	4.64383561643836	0	3.02984466608536	2.76972418452945	1.03865558947507	3.42560785012623	0.301848303124385	0.59455738089738	low	>=50	MALE	STAGE III	T4	M0	N1
TCGA-D3-A51H	4.6958904109589	0	3.43539907794939	0.940137651923264	2.18745330279282	3.34353556977504	0	0.536407951559896	low	>=50	MALE	STAGE III	T1	M0	N3
TCGA-D3-A51J	12.0931506849315	0	0.812114222254496	0.320494382600344	2.17841749984178	3.21694931670726	0.320494382600344	0.250780001090902	low	<50	MALE	STAGE III	T0	M0	N1
TCGA-D3-A51K	2.74520547945205	0	3.64698110830062	1.32551070214688	0	2.34315473859806	0	0.803556305200262	low	>=50	MALE	STAGE III	T0	M0	N2
TCGA-D3-A51N	1.88493150684932	0	1.92807487430825	1.78061506975887	0.262960586048963	2.73824461098399	0	0.435697017132212	low	>=50	FEMALE	STAGE III	T0	M1	N3
TCGA-D3-A51R	5.31780821917808	0	1.78133610559447	0.678767639314741	2.8647122725285	2.55770947009918	0.084021867985779	0.532136003502826	low	>=50	MALE	STAGE II	T3	M0	N0
TCGA-D3-A51T	2.24109589041096	0	3.75662220264793	1.29583103163683	1.69220461664219	3.06029339928236	0	0.692444896529096	low	>=50	FEMALE	STAGE III	T4	M0	N1
TCGA-D3-A5GL	10.4821917808219	0	3.57088302442824	0	3.2576569697932	2.54157396347018	0	0.832609478536539	low	>=50	MALE	STAGE I	T2	M0	N0
TCGA-D3-A5GN	11.3123287671233	0	1.03269303787118	0	3.3086462286693	3.07455981041914	0	0.292355759612034	low	<50	FEMALE	STAGE I	T1	M0	N0
TCGA-D3-A5GO	11.4931506849315	0	2.73060213561886	2.21407598919907	3.5786350511774	2.9427627682749	0	0.822795662733438	low	>=50	MALE	STAGE II	T4	M0	N0
TCGA-D3-A5GR	14.8602739726027	0	2.74687043119429	0.135049958690462	2.22871804457926	3.28036647386164	0.135049958690462	0.402526021533187	low	<50	FEMALE	STAGE III	T1	M0	N1
TCGA-D3-A5GS	1.51506849315069	0	3.74379197681693	1.72830580410324	0	3.06662501554322	0	0.600445121276527	low	>=50	MALE	STAGE III	T1	M1	N1
TCGA-D3-A5GT	1.33424657534247	0	3.71353768152257	0	1.64040112933527	2.59056106245824	1.11615911806653	0.89310225849997	low	<50	MALE	STAGE III	T2	M0	N3
TCGA-D3-A5GU	10.4328767123288	0	3.88873232089849	3.18228021259165	1.25930027089179	3.05462891370054	0	0.976777386192472	high	<50	MALE	STAGE I	T1	M0	N0
TCGA-D3-A8GB	2.56986301369863	1	2.32467205772949	2.30928162029735	2.89022901706262	2.91017859515881	0	0.69130597010372	low	<50	MALE	STAGE III	T3	M0	N1
TCGA-D3-A8GD	1.96712328767123	0	3.35777171386088	1.88553832582868	0.301848303124385	3.23278844499841	0	0.522858704793875	low	>=50	FEMALE	STAGE III	T4	M0	N3
TCGA-D3-A8GI	4.87671232876712	1	3.43898182679196	3.42754177297764	3.4268281009906	2.21368807526604	0.934926927210043	2.3308524063279	high	>=50	MALE	STAGE I	T1	M0	N0
TCGA-D3-A8GJ	20.1150684931507	0	3.55698990364065	2.75302762102808	0.408601114312077	3.03417175755371	0	0.739300042331621	low	<50	MALE	STAGE II	T3	M0	N0
TCGA-D3-A8GK	14.1835616438356	0	3.38717874544305	1.07843905102752	2.37761132264756	2.37761132264756	1.07843905102752	1.21598054841134	high	<50	MALE	STAGE II	T3	M0	N0
TCGA-D3-A8GL	7.42739726027397	1	2.73968641676702	2.93829008326018	3.24653836478347	2.71196556694339	0	1.02900536456285	high	<50	MALE	STAGE III	T2	M0	N1
TCGA-D3-A8GM	8.92876712328767	1	3.81589564498126	3.47326056305202	2.63316552540089	3.07193333579365	0	1.19296207927236	high	>=50	MALE	STAGE II	T3	M0	N0
TCGA-D3-A8GP	12.7068493150685	0	3.896618092821	0	2.85951600171869	2.7001402723575	1.50311310117996	1.13751277691223	high	>=50	MALE	STAGE III	T2	M0	N2
TCGA-D3-A8GQ	2.42191780821918	1	0.97876402742335	0	3.04494458173227	2.92069237793216	0	0.30257448235313	low	>=50	MALE	STAGE II	T3	M0	N0
TCGA-D3-A8GS	9.76438356164384	1	2.07586484062039	1.61237141999282	0	3.0313561815756	0	0.36322525609084	low	>=50	MALE	STAGE I	T1	M0	N0
TCGA-D9-A3Z1	1.28219178082192	1	3.66397564618915	3.14357962144492	3.37567566208128	3.26917739378211	0	1.05721826933789	high	>=50	MALE	STAGE III	T2	M0	N3
TCGA-D9-A3Z3	1.85753424657534	0	3.73260482316323	2.02772722839312	0	3.25204671757392	0	0.572098617694535	low	<50	FEMALE	STAGE III	T3	M0	N1
TCGA-D9-A3Z4	1.42191780821918	1	3.28129069238219	3.22975848289274	3.17537843997613	3.03015459110625	0	1.06454734118406	high	>=50	MALE	STAGE III	T4	M0	N3
TCGA-D9-A4Z2	0.520547945205479	1	3.36370118346259	3.26763964440411	2.73429259643811	2.99142875596678	1.60681790059296	1.54613016496702	high	>=50	MALE	STAGE III	T4	M0	N3
TCGA-D9-A4Z3	1.38356164383562	0	3.55816978956061	2.33258629822353	3.12677899760195	3.06920994083223	0.463195967061053	1.05843431861183	high	>=50	FEMALE	STAGE III	T4	M0	N1
TCGA-D9-A4Z5	0.597260273972603	0	3.74459542135685	3.16739548806547	0.628148517437993	2.99274503209554	0.628148517437993	1.03117525156295	high	>=50	MALE	STAGE II	T4	M0	N0
TCGA-D9-A4Z6	1.53698630136986	1	3.78921750982076	3.38930848014548	0.301848303124385	2.8438222049253	0.301848303124385	1.05058370639323	high	>=50	MALE	STAGE III	T3	M0	N1
TCGA-D9-A6E9	0.824657534246575	0	3.23135391215092	1.85609092153087	1.51022975561835	3.26726850768625	1.51022975561835	0.817267268923044	low	>=50	FEMALE	STAGE III	T3	M0	N1
TCGA-D9-A6EA	2.0986301369863	0	2.36016309997635	3.27019789185289	1.37344197402096	2.80860991231992	0	0.72932644661711	low	>=50	MALE	STAGE III	T4	M0	N3
TCGA-D9-A6EC	6.46301369863014	0	3.67576332490103	0	3.21966944565014	2.62965014222758	0	0.81472779651987	low	>=50	MALE	STAGE III	T3	M0	N1
TCGA-D9-A6EG	1.91232876712329	1	2.73640374982325	3.01930128413631	3.01606458782577	2.81417913036687	2.11865564412217	1.5746083926354	high	>=50	MALE	STAGE III	T4	M0	N1
TCGA-DA-A1HV	6.38082191780822	0	3.67507600578584	0.86211042866028	2.38224550088814	3.18498316481573	3.10997911727166	1.31678705733136	high	>=50	FEMALE	STAGE III	T0	M0	N2
TCGA-DA-A1HW	3.0027397260274	1	3.72879559465343	1.68915618125418	0.336562072486989	3.32486633759843	0	0.537739834349476	low	<50	FEMALE	STAGE III	T1	M0	N1
TCGA-DA-A1HY	12.0739726027397	0	1.8112016365413	0.116298915591909	3.22528315684852	2.91680876237668	0.410596587733825	0.448275962858205	low	<50	MALE	STAGE III	T2	M0	N1
TCGA-DA-A1I0	1.6986301369863	1	3.18776104970824	2.46721480557442	0.951858405297499	2.89984130191809	0	0.723615533438431	low	>=50	MALE	STAGE III	T4	M1	N3
TCGA-DA-A1I1	18.5424657534247	0	3.56711785689287	0.407388104214003	3.08637907214393	3.58940236062551	0	0.494787501856332	low	>=50	MALE	STAGE III	T0	M0	N2
TCGA-DA-A1I2	14.7123287671233	1	3.84101109209791	3.17781034328222	1.94338700861466	3.08701816806208	0.338340660446581	1.11700894925549	high	<50	MALE	STAGE III	T4	M0	N2
TCGA-DA-A1I4	2.99452054794521	1	3.5471556211411	0.647473024584051	3.40274239298659	3.13898483706472	0	0.686116279805272	low	>=50	MALE	STAGE III	T3	M0	N2
TCGA-DA-A1I5	11.2520547945205	0	3.07696689469838	1.32530708152221	3.61238591745841	3.11210992474892	2.62530469744312	1.3068342008739	high	<50	FEMALE	STAGE III	T1	M1	N0
TCGA-DA-A1I7	7.40547945205479	0	0.678767657339734	1.22238281707749	3.55191501989363	2.99876004799269	1.22238281707749	0.474567093908166	low	>=50	MALE	STAGE III	T0	M0	N2
TCGA-DA-A1I8	4.49315068493151	1	1.88890040035348	0.255840655499633	3.16347015182459	2.92452981692538	0.981436220448031	0.532060836464238	low	>=50	FEMALE	STAGE II	T4	M0	N0
TCGA-DA-A1IA	5.49315068493151	1	3.67970854801144	3.47165947877046	1.11325308766438	2.2279027693602	2.27795648804797	2.55244548191197	high	<50	FEMALE	STAGE III	T2	M0	N1
TCGA-DA-A1IB	3.38356164383562	1	3.7236126314895	2.24141917850027	2.74545424723729	3.44233861783418	3.28203910123805	1.64296425953216	high	>=50	FEMALE	STAGE III	T2	M0	N2
TCGA-DA-A1IC	5.67397260273973	1	3.72176812684189	2.75688865983163	3.1529068895625	2.87382496818331	3.31823753793326	2.62702541457893	high	>=50	MALE	STAGE III	T3	M0	N2
TCGA-DA-A3F2	2.82739726027397	1	3.19242601962936	3.29192765653904	3.59054561347175	3.40121895040026	0	0.90258485271433	low	>=50	MALE	STAGE III	T4	M0	N2
TCGA-DA-A3F3	0.873972602739726	1	3.57656978355839	0	3.1911262389326	3.00629955008598	0	0.640969478308426	low	>=50	MALE	STAGE III	T0	M0	N2
TCGA-DA-A3F5	18.8301369863014	1	2.70120889122992	1.21179982081025	3.44053226749606	3.30029921005803	0.86961931710863	0.668112066202207	low	<50	MALE	STAGE I	T1	M0	N0
TCGA-DA-A3F8	3.61369863013699	0	0.690530182299331	3.143147097817	0.251029948383766	3.33496416161878	1.51817258168099	0.39978285100063	low	<50	MALE	STAGE III	T2	M0	N2
TCGA-DA-A95X	6.16164383561644	0	3.40365485265261	3.20121546598878	3.35343572382673	3.04501632009144	0	1.11463497944455	high	>=50	MALE	STAGE I	T2	M0	N0
TCGA-DA-A95Y	1.17808219178082	1	3.68826239624391	0	1.96103650062487	2.74527154328437	0	0.653134758501616	low	>=50	MALE	STAGE II	T4	M0	N0
TCGA-DA-A960	2.2027397260274	0	2.53463313718044	2.13628622822579	0	2.44785739432261	1.69495594622559	0.942817644889599	low	>=50	MALE	STAGE II	T3	M0	N0
TCGA-EB-A1NK	2.84657534246575	0	2.57079097326677	2.4617154324297	2.93397989663743	2.67192774702786	3.63062911614696	2.05603178381551	high	<50	MALE	STAGE II	T4	M0	N0
TCGA-EB-A24D	1.76712328767123	0	3.35955476357845	2.01195177609104	3.09930092797069	3.08466265496044	3.18620894657612	1.75583010948385	high	>=50	MALE	STAGE III	T4	M0	N2
TCGA-EB-A299	1.03561643835616	0	2.17015869910994	2.50760864420897	3.21207898822375	2.0908545818974	3.84795172144018	2.75797763880539	high	>=50	MALE	STAGE II	T2	M0	N0
TCGA-EB-A3HV	0.106849315068493	0	2.53124245600152	3.3018294313946	3.47188773250814	2.83995479193101	3.68649110341241	2.35800980505208	high	<50	MALE	STAGE II	T4	M0	N0
TCGA-EB-A3XC	1.78082191780822	0	3.0908252874635	2.50529381490569	3.27138530516769	2.66069774529113	3.59444595690928	2.52408881445362	high	>=50	MALE	STAGE II	T4	M0	N0
TCGA-EB-A3XE	0.493150684931507	0	2.43827288794876	3.09616957295711	3.09109876934445	2.43827288794876	3.65961293001237	2.60151812512032	high	>=50	FEMALE	STAGE II	T3	M0	N0
TCGA-EB-A3XF	0.761643835616438	0	3.60658678651273	2.67264647037203	2.84209541082144	3.08180312785901	3.60923328539179	2.29269083564363	high	>=50	MALE	STAGE II	T4	M0	N0
TCGA-EB-A3Y6	0.345205479452055	0	3.49107973278174	2.67244073063653	3.22985475050504	2.77139079502922	3.07596075541829	2.43499056168899	high	>=50	FEMALE	STAGE II	T4	M0	N0
TCGA-EB-A3Y7	0.893150684931507	1	3.53204722371465	3.43195986119834	2.65326918125413	2.16235958408117	3.06089164944187	3.67763436155356	high	>=50	FEMALE	STAGE III	T3	M0	N2
TCGA-EB-A41B	0.797260273972603	0	3.72955122606795	2.53371515958582	0	2.3831080718894	1.43116935536371	1.41650616963796	high	>=50	FEMALE	STAGE II	T4	M0	N0
TCGA-EB-A42Y	1.97534246575342	1	3.13596408484005	2.21136269775556	3.39212903572703	2.78289061293704	2.81438223253486	1.91448506266367	high	>=50	FEMALE	STAGE II	T4	M0	N0
TCGA-EB-A42Z	1.20821917808219	0	1.53729402917393	3.41302781909258	3.38276288517951	2.88304350548371	0	0.727314125660522	low	<50	MALE	STAGE III	T4	M0	N1
TCGA-EB-A431	1.55616438356164	0	3.82403247161818	1.59776498986265	2.80832173956594	2.70352841565705	2.01793897088215	1.68469209305556	high	<50	MALE	STAGE II	T4	M0	N0
TCGA-EB-A44N	0.561643835616438	1	2.73844398836361	2.71806947341973	3.16264972376973	2.91928346055659	3.80389970667304	2.12524291687806	high	>=50	MALE	STAGE II	T4	M0	N0
TCGA-EB-A44O	0.221917808219178	0	3.53086019940413	2.85359760399163	3.04414917266569	2.50082116991426	3.26664152944029	3.02025074499756	high	>=50	MALE	STAGE II	T4	M0	N0
TCGA-EB-A44P	2.03013698630137	0	1.70207507343896	2.11987299760827	2.51135911194124	2.11987299760827	3.10667300661526	1.68415012834888	high	>=50	FEMALE	STAGE II	T4	M0	N0
TCGA-EB-A4IQ	1.74246575342466	1	3.4256608973754	3.11681597750082	3.38075544614365	2.02886985912351	3.82777062240275	4.74467978052414	high	<50	FEMALE	STAGE III	T4	M0	N1
TCGA-EB-A4OY	2.67671232876712	0	3.52554017748855	3.481844318759	1.22993172921632	2.15506336863387	2.76613179247132	2.89242064350235	high	>=50	FEMALE	STAGE III	T4	M0	N1
TCGA-EB-A4OZ	1.6986301369863	0	3.07462634092443	3.01797623067668	3.16139385765668	2.77986105070932	3.71288737125661	2.62830193164971	high	<50	FEMALE	STAGE III	T4	M0	N3
TCGA-EB-A4P0	0.893150684931507	1	3.22792689863931	2.86885670257674	2.6139375306003	2.52006295701002	0	1.20429376645407	high	>=50	MALE	STAGE II	T4	M0	N0
TCGA-EB-A551	1.61643835616438	0	3.39631912497137	2.15134319810628	3.29619600993373	3.24380752552663	1.91953077638729	1.27303483505601	high	>=50	FEMALE	STAGE III	T4	M0	N2
TCGA-EB-A553	0.619178082191781	0	3.37200623778889	2.71827898049972	2.99561982737732	2.0489531692133	2.90504738562449	3.28324529289899	high	>=50	MALE	STAGE II	T4	M0	N0
TCGA-EB-A57M	1.29315068493151	1	3.85341785484533	2.8050920329695	2.84476325140829	2.82168572778232	3.62032986942827	2.9279894984558	high	>=50	MALE	STAGE III	T4	M0	N1
TCGA-EB-A5KH	1.6958904109589	1	3.53970686905954	3.46692802531808	0	2.86757686176128	1.76429476887445	1.32355463493839	high	>=50	MALE	STAGE III	T0	M0	N1
TCGA-EB-A5SH	4.5013698630137	0	3.64300705817364	3.45842531585699	0	2.96083009097734	0	0.856386960022747	low	>=50	FEMALE	STAGE III	T4	M0	N0
TCGA-EB-A5UM	2.13424657534247	0	3.58958988581751	3.25553534230749	2.60060666815439	2.82860095658648	2.705115542508	2.29508329130907	high	<50	FEMALE	STAGE II	T4	M0	N0
TCGA-EB-A5VU	0.879452054794521	1	3.45839989335861	2.78978543506477	2.28895937788286	2.75069943026781	3.61151322665613	2.50565450670728	high	>=50	MALE	STAGE III	T4	M0	N1
TCGA-EB-A5VV	0.586301369863014	0	1.52658232971829	2.48328641902074	0	3.49247843640841	0.78464560717182	0.33908519643047	low	>=50	FEMALE	STAGE III	T3	M0	N1
TCGA-EB-A6QY	1.04657534246575	0	3.53438079327651	2.45159231547621	2.7155554944073	2.3373964618299	3.7467831244293	3.28822837662181	high	>=50	MALE	STAGE II	T4	M0	N0
TCGA-EB-A6QZ	0.964383561643836	1	3.18985864560619	2.8850734533547	2.85266088620304	2.5107836215257	3.32587213424657	2.69911303909551	high	>=50	FEMALE	STAGE II	T3	M0	N0
TCGA-EB-A6R0	1.66575342465753	1	3.77546801957057	1.66266977673776	2.9008534795901	3.01744483139805	2.4659520078997	1.59059971855	high	>=50	FEMALE	STAGE II	T4	M0	N0
TCGA-EB-A82B	1.06849315068493	0	3.8754708922373	1.87648983592176	3.18012215536354	3.02043796363513	2.13498011023906	1.63416141341503	high	>=50	FEMALE	STAGE III	T4	M0	N2
TCGA-EB-A82C	0.0465753424657534	0	3.59863038574847	3.15130469789981	3.21285388121844	2.48546547026987	3.45534342443273	3.51227930408002	high	>=50	FEMALE	STAGE II	T4	M0	N0
TCGA-EB-A85I	0.991780821917808	0	2.59506305087622	2.29773504725042	2.60761911978597	2.73124077440797	0	0.795765708183514	low	>=50	MALE	STAGE II	T4	M0	N0
TCGA-EB-A85J	0.986301369863014	0	2.59814256619773	1.72609111209104	1.60739380869039	3.05239970373865	0	0.527289294599108	low	>=50	FEMALE	STAGE II	T4	M0	N0
TCGA-EB-A97M	1.13424657534247	0	3.7667352903274	3.35649190293961	2.61460855747938	2.83662625740099	0	1.30502703011775	high	>=50	MALE	STAGE II	T4	M0	N0
TCGA-EE-A17X	2.48493150684931	1	2.83036477983603	3.19429704102182	0	2.73503591146051	1.99604983601856	1.15381279901536	high	>=50	MALE	STAGE I	T1	M0	N0
TCGA-EE-A17Y	2.26849315068493	1	2.5800145261607	2.00592885502048	3.56566475186191	2.63866669198303	2.55967116612666	1.62502144949614	high	>=50	MALE	STAGE III	T3	M0	N1
TCGA-EE-A17Z	0.720547945205479	1	3.73913975562311	2.32487712135894	2.53796196381377	2.04015494262607	3.17004025214257	3.43057369703607	high	>=50	MALE	STAGE II	T4	M0	N0
TCGA-EE-A180	7.91506849315068	1	3.7299250715067	3.37297223422911	2.94523525851679	2.94812567033571	0	1.27072875979581	high	>=50	MALE	STAGE III	T4	M0	N0
TCGA-EE-A181	2.81095890410959	1	3.73549454703909	1.7674824271937	0.368769242918544	3.26930410523176	1.28090454211714	0.764380291322597	low	>=50	FEMALE	STAGE II	T3	M0	N0
TCGA-EE-A182	1.22465753424658	1	3.34974486934161	2.93845254386533	2.91497526955996	2.44712052910862	3.4104051506021	3.04549470215622	high	>=50	FEMALE	STAGE III	T4	M0	N1
TCGA-EE-A184	5.67945205479452	1	3.81920540469417	0.657862862657576	2.90423858282143	3.12840676295145	2.06660385223816	1.14241275673772	high	>=50	MALE	STAGE I	T2	M0	N0
TCGA-EE-A185	0.413698630136986	1	3.64244038458195	1.69613941109555	2.76814493469386	1.16300465344966	3.18024367686611	4.94095146776831	high	>=50	FEMALE	STAGE III	T4	M0	N3
TCGA-EE-A20B	11.1506849315068	0	1.30694008295982	2.23548668253164	2.3771676263865	3.02012982085762	1.5169387814312	0.632090116716746	low	>=50	FEMALE	STAGE II	T3	M0	N0
TCGA-EE-A20F	7.63013698630137	0	3.82793886492643	1.3811970851298	2.45879585336951	3.0688715703229	0.165537030635147	0.820723921273412	low	>=50	MALE	STAGE I	T1	M0	N0
TCGA-EE-A20H	14.0219178082192	1	1.81495249688201	1.63982233404893	3.129813723924	2.67705741504397	2.89376164606965	1.20715887507392	high	>=50	MALE	STAGE I	T2	M0	N0
TCGA-EE-A29A	5.27945205479452	1	2.60537682266991	2.31043822635649	3.10007314083156	2.77542331775345	0	0.831926000889865	low	>=50	MALE	STAGE III	T3	M0	N1
TCGA-EE-A29B	7.09041095890411	1	3.6019115974843	1.6603842300713	2.24321055032938	2.89696909593391	0	0.831316388873511	low	>=50	MALE	STAGE II	T3	M0	N0
TCGA-EE-A29C	6.58082191780822	1	3.6365861094967	2.58959692038424	3.33500410737812	2.92050063698987	2.12998819878769	1.87363948249035	high	<50	MALE	STAGE I	T2	M0	N0
TCGA-EE-A29D	1.16438356164384	1	3.68574128495576	1.78095729762859	2.79184257061774	2.87712022301107	0	0.945960492445583	high	>=50	MALE	STAGE III	T3	M0	N1
TCGA-EE-A29E	5.31506849315068	0	3.35002673863275	3.28082287321128	1.76903243306894	2.34082002270498	0	1.33684861760587	high	>=50	MALE	STAGE III	T3	M0	N1
TCGA-EE-A29G	6.00547945205479	1	3.56347661106613	3.03869300276319	2.27343409985308	3.39888791490642	3.8293920961809	1.99550211023952	high	>=50	MALE	STAGE III	T4	M0	N2
TCGA-EE-A29H	5.38630136986301	0	3.71019545555652	1.95934952418685	1.87207934828039	3.3748852111718	2.87329527038806	1.30768424137168	high	>=50	FEMALE	STAGE I	T1	M0	N0
TCGA-EE-A29L	0.216438356164384	1	3.54661892974437	0.823293820605821	0	2.51788217802852	2.94354747105184	1.28461997116119	high	>=50	MALE	STAGE III	T4	M0	N3
TCGA-EE-A29M	4.73698630136986	0	3.74972761875306	1.34674674394673	0.295911532211311	3.01674269091807	0	0.597392096107805	low	<50	FEMALE	STAGE I	T2	M0	N0
TCGA-EE-A29P	4.7013698630137	0	3.89332832742054	1.63124088363246	2.8255605169195	3.31902544636402	0	0.771391349563592	low	>=50	FEMALE	STAGE II	T4	M0	N0
TCGA-EE-A29Q	5.56164383561644	1	3.43372389984888	2.20490200088662	3.26484464840874	2.73958234589141	0	1.08887846855778	high	>=50	FEMALE	STAGE II	T3	M0	N0
TCGA-EE-A29R	1.20547945205479	0	3.66749414303983	1.26035036133744	2.30420386692976	2.69844942432213	0	0.883286455797852	low	<50	FEMALE	STAGE III	T3	M0	N1
TCGA-EE-A29S	5.10684931506849	1	3.75550596515499	1.90720595351093	3.6446518071017	3.04666215835945	0	1.00570297406084	high	>=50	MALE	STAGE II	T3	M0	N0
TCGA-EE-A29V	2.15616438356164	1	3.81887948197935	2.52831926278043	2.87618225160812	2.00534184757791	3.29591276612677	4.00318411201	high	>=50	MALE	STAGE III	T3	M0	N1
TCGA-EE-A29X	1.49315068493151	1	3.38504022789763	2.35957272645699	2.48413480487683	3.50693562900921	1.58489546193404	0.951766505641368	high	>=50	FEMALE	STAGE I	T2	M0	N0
TCGA-EE-A2A0	3.9013698630137	1	3.83898516732471	0	3.65306963886214	3.3439690138954	1.43001110810484	0.854940603078658	low	>=50	FEMALE	STAGE II	T3	M0	N0
TCGA-EE-A2A1	9.66301369863014	0	3.52243080362796	2.97773341721824	1.54556544519568	3.31077023266647	0	0.759038742380341	low	<50	MALE	STAGE I	T2	M0	N0
TCGA-EE-A2A2	4.96986301369863	0	3.77094762752059	0.247346673814507	2.7107700731943	3.2016862363215	0	0.6014395606647	low	>=50	MALE	STAGE III	T4	M0	N1
TCGA-EE-A2A5	3.27397260273973	1	3.37546080362307	1.99770996089568	2.85872445810121	2.93080749340739	0.325811100909612	0.949281294079426	high	<50	MALE	STAGE I	T2	M0	N0
TCGA-EE-A2A6	7.17808219178082	0	2.72354798967864	1.73455936621175	1.8859238876224	3.0656000037661	1.25406874837185	0.75704517194043	low	<50	MALE	STAGE I	T1	M0	N0
TCGA-EE-A2GB	4.93972602739726	0	3.63464917469933	2.03105120943153	2.57448879125497	2.87790034699596	1.78684088843062	1.44341367636953	high	>=50	MALE	STAGE III	T2	M0	N1
TCGA-EE-A2GC	5.61917808219178	0	3.17674307189162	0	2.13873453535506	3.34719564096862	0	0.412095788074135	low	>=50	MALE	STAGE II	T3	M0	N0
TCGA-EE-A2GD	28.3452054794521	1	3.73830601402405	2.56139371728167	3.9385343130478	3.1641051324955	2.66638164693225	2.05990360939917	high	>=50	FEMALE	STAGE II	T4	M0	N0
TCGA-EE-A2GE	14.4821917808219	0	1.58915378356614	1.83014586019442	2.9698802245277	3.37761652791084	1.58915378356614	0.574758700699466	low	<50	MALE	STAGE I	T2	M0	N0
TCGA-EE-A2GH	18.3534246575342	0	3.73271916550352	1.83277661894032	3.4192250105259	3.07876060279487	0.943666999842257	1.17290768389308	high	<50	MALE	STAGE I	T2	M0	N0
TCGA-EE-A2GI	4.06027397260274	0	3.76959157092784	1.40937029696454	1.73830787337111	3.12204964149585	1.16242913140373	0.907013068453584	low	<50	MALE	STAGE I	T1	M0	N0
TCGA-EE-A2GJ	6.21917808219178	0	3.95841802435456	0.472545478110254	0.472545478110254	3.29700505764358	0	0.472858177051081	low	>=50	MALE	STAGE I	T1	M0	N0
TCGA-EE-A2GK	4.56164383561644	0	1.53371074973188	3.01145865856912	0	3.60760114211405	1.73468486797239	0.440496950661642	low	<50	FEMALE	STAGE I	T1	M0	N0
TCGA-EE-A2GL	6.63835616438356	0	3.70660936098654	1.83594598123039	1.51693877639004	3.33732666471662	0.0787119809932536	0.646459617858457	low	<50	FEMALE	STAGE II	T3	M0	N0
TCGA-EE-A2GM	6.29041095890411	0	3.60443857094433	2.77127911781279	1.57185661996371	2.95756827312298	1.02577454948618	1.15868942896465	high	>=50	FEMALE	STAGE II	T4	M0	N0
TCGA-EE-A2GN	8.50958904109589	1	3.37876042507713	3.29434068081766	2.76435995684495	2.91489370358737	0.388983558746854	1.22831225056265	high	>=50	MALE	STAGE II	T2	M0	N0
TCGA-EE-A2GO	10.5671232876712	0	0	2.26716400525694	3.01320617881019	2.67932096357731	2.35945937947653	0.68478986677373	low	>=50	FEMALE	STAGE II	T3	M0	N0
TCGA-EE-A2GP	1.15890410958904	1	2.73853700874205	2.31324643234883	3.14757720316404	3.09744329270517	0.707455260687879	0.862305468446807	low	>=50	MALE	STAGE III	T4	M0	N1
TCGA-EE-A2GR	3.56438356164384	1	3.86379230078828	2.39394526553889	3.12145901951411	2.50253418406059	2.28046927752761	2.44978152431887	high	>=50	MALE	STAGE II	T4	M0	N0
TCGA-EE-A2GS	6.76712328767123	1	3.43801183140309	2.96735400591567	2.94690421638541	3.38163348124311	0.725586388353727	1.00804731588286	high	<50	FEMALE	STAGE I	T2	M0	N0
TCGA-EE-A2GT	3.73972602739726	0	2.75743235046957	2.26661727453285	0	3.32656308977756	0	0.428928760419583	low	>=50	MALE	STAGE II	T3	M0	N0
TCGA-EE-A2GU	7.9013698630137	0	2.5375610711728	0.391794990153302	0.391794990153302	3.26240447182993	0	0.306786452320574	low	>=50	FEMALE	STAGE I	T1	M0	N0
TCGA-EE-A2M5	1.80547945205479	1	0	0	2.10293243567835	3.13043410854635	2.99166055581092	0.359390382488137	low	<50	MALE	STAGE I	T2	M0	N0
TCGA-EE-A2M6	10.772602739726	0	3.27649444725309	1.56584397257097	1.01007901279348	3.21574798096142	1.35213482287429	0.728965352866886	low	>=50	MALE	STAGE I	T1	M0	N0
TCGA-EE-A2M7	2.4027397260274	1	1.97826538266677	2.08902590957199	0	3.20179571620111	0.832701206181538	0.427391967577086	low	>=50	MALE	STAGE II	T3	M0	N0
TCGA-EE-A2M8	1.64657534246575	1	3.65886021253774	2.4249526880659	0.964872490323874	3.48236642246931	0.396768011392897	0.660406222093995	low	>=50	FEMALE	STAGE III	T3	M0	N1
TCGA-EE-A2MC	5.12602739726027	1	1.31528021332582	1.47609177136017	0.310464373189065	3.23893306259671	2.64933155932823	0.487027149403508	low	>=50	MALE	STAGE I	T2	M0	N0
TCGA-EE-A2MD	3.93972602739726	1	3.6746804288663	0	2.18631342618699	3.17854330797869	2.29379104708374	0.903989203315195	low	>=50	MALE	STAGE II	T3	M0	N0
TCGA-EE-A2ME	8.60547945205479	1	3.02539879654665	1.58183698119362	0	3.53696848469533	0	0.363854387252078	low	>=50	MALE	STAGE I	T2	M0	N0
TCGA-EE-A2MF	22.3945205479452	1	3.6703159382954	0.343366658707237	0	3.10377240539841	0.343366658707237	0.480004789749832	low	<50	FEMALE	STAGE I	T2	M0	N0
TCGA-EE-A2MG	8.6	1	3.63414472035978	1.81855266759491	0.465490682350618	3.40491561219069	0	0.521198079156851	low	<50	MALE	STAGE I	T2	M0	N0
TCGA-EE-A2MH	1.41369863013699	1	3.34111154500073	2.52137438455962	0.0355142888931859	3.16851843853379	2.14189992351608	0.970468449034221	high	>=50	MALE	STAGE III	T4	M0	N0
TCGA-EE-A2MI	17.0547945205479	1	3.52205106491546	0.536654428400089	0.536654428400089	3.23746710713256	1.40408707131844	0.607961809344971	low	<50	MALE	STAGE II	T4	M0	N0
TCGA-EE-A2MJ	8.01917808219178	1	2.66726514880014	0.923571142720776	0	3.30343353918687	2.01144740507233	0.525536433398261	low	>=50	MALE	STAGE III	T4	M0	N0
TCGA-EE-A2MK	15.0328767123288	0	3.79819158290955	1.71953030285503	0	3.18721266500515	1.99175245930987	0.909717391789474	low	<50	FEMALE	STAGE III	T4	M0	N0
TCGA-EE-A2ML	18.0547945205479	1	3.8121169338027	0.641776194569796	0	3.19151394944633	2.26576866575537	0.792599329519345	low	<50	MALE	STAGE II	T3	M0	N0
TCGA-EE-A2MM	13.9917808219178	1	3.49760479128985	0	0	3.0626899720757	1.4024509639735	0.559958029414619	low	>=50	FEMALE	STAGE I	T2	M0	N0
TCGA-EE-A2MN	3.96164383561644	1	3.85696832556348	2.84847894664548	0	3.27679733721429	0.605901909924626	0.788649237815824	low	>=50	MALE	STAGE I	T2	M0	N0
TCGA-EE-A2MP	20.7205479452055	0	0.716551019301489	0	2.08686479659638	2.93441372595424	2.01871898160654	0.394076843155812	low	<50	FEMALE	STAGE I	T2	M0	N0
TCGA-EE-A2MQ	3.6027397260274	1	3.41939221455636	2.45622566962476	3.18233467773449	3.70122162449013	0	0.664085513213594	low	>=50	FEMALE	STAGE III	T3	M0	N2
TCGA-EE-A2MR	11.2	0	1.19137870167297	1.87140840927727	0.982065718134644	3.47938356777089	0.238245135941006	0.274530747673448	low	>=50	MALE	STAGE I	T2	M0	N0
TCGA-EE-A2MS	13.5397260273973	0	3.85300646340533	2.92024371029009	0.696963209962378	2.9783787011927	2.08433130878362	1.45428994412909	high	>=50	MALE	STAGE II	T3	M0	N0
TCGA-EE-A2MT	5.93424657534247	0	3.30564956222223	3.23941973376855	2.55709193427763	2.70149582816562	1.18955702284148	1.57051581524541	high	<50	MALE	STAGE I	T2	M0	N0
TCGA-EE-A2MU	4.43835616438356	0	3.51872811486219	2.35203332358331	3.53600252940472	3.13209509621667	0	0.958942130316274	high	>=50	MALE	STAGE I	T1	M0	N0
TCGA-EE-A3AA	10.358904109589	0	2.34870002936944	2.0518368565832	2.16252619555574	3.24895967337954	2.90523651159004	0.991379853359442	high	<50	MALE	STAGE III	T0	M0	N2
TCGA-EE-A3AB	10.227397260274	0	1.54496599020377	0	2.33285587568435	3.39282514834116	2.61138588783293	0.465961476965847	low	<50	MALE	STAGE III	T0	M0	N2
TCGA-EE-A3AC	5.33698630136986	0	3.64052324900001	0.951010452099431	0	3.19728001890506	2.59518178712044	0.859568487007014	low	<50	MALE	STAGE III	T0	M0	N2
TCGA-EE-A3AD	2.3972602739726	1	3.93897958675782	3.30250286768883	2.32414554339649	2.51777935155185	2.99172753875013	3.14721630494003	high	>=50	MALE	STAGE III	T0	M0	N1
TCGA-EE-A3AF	1.15068493150685	1	3.7191765391906	1.81941027359736	3.16292621011817	3.12013956851913	1.0576124687787	1.13207489447597	high	<50	FEMALE	STAGE III	T0	M0	N3
TCGA-EE-A3AG	3.46575342465753	1	2.63425494583195	0.0956352850652437	3.41145011643706	2.47612026517046	1.46500799213759	0.954217833924293	high	<50	MALE	STAGE III	T0	M0	N2
TCGA-EE-A3AH	11.5671232876712	1	3.15593624317575	1.30629630863023	0.972165468602076	2.73914055511288	1.52474658708239	0.900774896008057	low	<50	MALE	STAGE II	T3	M0	N0
TCGA-EE-A3J3	14.3479452054795	1	3.79853089060667	2.19931185765865	3.55324169115474	3.100898011451	0	1.03291542547924	high	<50	MALE	STAGE I	T2	M0	N0
TCGA-EE-A3J4	10.6	1	3.82159486624079	0.367437159698027	2.70451146693196	2.99468954225445	0.367437159698027	0.762065571075696	low	>=50	MALE	STAGE II	T3	M0	N0
TCGA-EE-A3J5	3.07945205479452	1	3.74102290236922	2.89050576122311	3.03371950987283	3.16405478726811	1.13031281601993	1.36289150405005	high	>=50	MALE	STAGE III	T4	M0	N1
TCGA-EE-A3J7	5.33972602739726	0	2.8040747323861	3.31956533498462	0.929954039551238	2.72704760505993	0.175787088626013	0.865738779638143	low	<50	MALE	STAGE I	T2	M0	N0
TCGA-EE-A3J8	2.86027397260274	1	3.62815661494361	2.89005069978046	2.75497790822	3.08145757454069	1.85569036681727	1.5765796358661	high	>=50	MALE	STAGE III	T4	M0	N1
TCGA-EE-A3JA	4.43287671232877	1	3.802559894112	1.78403361699176	3.68428116058693	3.30663030460908	0	0.868547784715012	low	<50	MALE	STAGE I	T2	M0	N0
TCGA-EE-A3JB	16.8164383561644	0	1.73582342215907	2.52073335935281	3.59987747936477	3.17978873437952	0	0.569790081167013	low	>=50	FEMALE	STAGE III	T3	M0	N1
TCGA-EE-A3JE	4.27945205479452	0	3.42669327213575	2.4086684436779	3.59582017608226	3.39757430258568	0	0.821467911024399	low	>=50	MALE	STAGE III	T3	M0	N1
TCGA-EE-A3JH	11.1945205479452	0	2.09564054393143	2.38373627675495	2.09564054393143	3.3814095266541	1.58248278257633	0.66165167331048	low	>=50	MALE	STAGE I	T2	M0	N0
TCGA-EE-A3JI	12.7342465753425	1	3.68741437409239	3.16649338457948	0.212696576763572	2.97813350823922	0	0.835983830875447	low	<50	MALE	STAGE I	T2	M0	N0
TCGA-ER-A193	2.61643835616438	1	3.42715752677235	3.25053280814473	3.68014806044242	3.17504406449973	1.28678589129469	1.48762927772722	high	>=50	MALE	STAGE II	T3	M0	N0
TCGA-ER-A196	4.89041095890411	0	3.69886943362076	3.31439432551872	3.63996177863079	2.9039325409685	3.89128054924645	3.47206072918918	high	>=50	FEMALE	STAGE II	T4	M0	N0
TCGA-ER-A197	1.16164383561644	1	3.63424400569182	1.60123839401754	2.67913356335858	3.15759842647739	3.16522495611079	1.5980918135118	high	>=50	FEMALE	STAGE III	T4	M0	N1
TCGA-ER-A199	0.764383561643836	1	3.15058209666194	1.11982865284791	1.80268234724977	3.31080864409172	2.26186318352036	0.839094220453675	low	>=50	FEMALE	STAGE III	T4	M0	N3
TCGA-ER-A19D	1.04931506849315	1	2.35903632994018	3.04022565681909	2.48810376169685	3.25810019596079	2.57640843504289	1.15150486815551	high	<50	FEMALE	STAGE I	T2	M0	N0
TCGA-ER-A19E	1.08493150684932	1	3.29319562556204	1.47394153530414	2.42278243904246	3.32120180368677	3.04588948007879	1.21160115652142	high	<50	FEMALE	STAGE I	T2	M0	N0
TCGA-ER-A19K	1.28493150684932	1	2.93632359745174	2.58947300153155	3.34796422643048	2.76452938932277	3.5494122717525	2.31134563174023	high	>=50	FEMALE	STAGE II	T4	M0	N0
TCGA-ER-A19M	5.08767123287671	1	3.48687383285529	0	3.4474185472807	3.14217002177907	0	0.598533019946727	low	<50	MALE	STAGE I	T2	M0	N0
TCGA-ER-A19T	0.73972602739726	1	3.76673534332354	2.15003172906515	2.03431933487863	3.07284248472171	0	0.847121386766543	low	>=50	MALE	STAGE III	T4	M1	N3
TCGA-ER-A2NB	2.34794520547945	1	3.40762345202148	3.09287026914156	0	2.61072982272747	3.88439210004973	2.24289712599868	high	>=50	MALE	STAGE III	T4	M0	N2
TCGA-ER-A2NC	3.65205479452055	1	3.33148266204751	1.4024509639735	0.388976507598451	3.21306423686709	0	0.483976327115801	low	>=50	MALE	STAGE I	T2	M0	N0
TCGA-ER-A2ND	1.94520547945205	1	3.84795172144018	3.23343555219986	2.14699295177022	2.27329315739511	0.411369296113996	1.8451527916526	high	>=50	FEMALE	STAGE III	T1	M0	N3
TCGA-ER-A2NF	2.4027397260274	1	3.81091071626463	2.62368681800589	2.08008606553748	3.20867328841919	3.18615413613312	1.85012981160043	high	>=50	MALE	STAGE III	T3	M0	N3
TCGA-ER-A2NG	4.08219178082192	1	3.38909276451627	0.450281683931569	3.54394594396961	3.28481214691182	2.97433914319988	1.19009730122871	high	<50	FEMALE	STAGE III	T3	M0	N3
TCGA-ER-A2NH	3.46301369863014	0	1.91344065884926	1.12672505342508	2.12194731306543	3.34182167757893	2.88121388778884	0.686679802873629	low	<50	MALE	STAGE III	T3	M0	N3
TCGA-ER-A3ET	7.75068493150685	1	3.67809242955781	1.85595135777614	3.35935828174941	3.27492388148372	1.45867922751522	1.16533938124055	high	>=50	FEMALE	STAGE III	T3	M0	N1
TCGA-ER-A3EV	3.91506849315068	1	3.80711005531996	3.00956270038857	2.04537237203811	2.74959068720482	1.79696564835918	1.83796043142181	high	>=50	MALE	STAGE III	T4	M0	N0
TCGA-ER-A3PL	2.76712328767123	0	3.80617826460699	2.43200956087711	3.37844115142866	2.91406787539611	0	1.17197688563515	high	<50	MALE	STAGE III	T3	M1	N0
TCGA-ER-A42K	1.07945205479452	1	1.5919857297458	1.23179303713148	0	2.7878436492292	0	0.33410413179078	low	<50	FEMALE	STAGE III	T4	M0	N3
TCGA-ER-A42L	12.4191780821918	0	0	3.00561705838742	0.314706269252202	3.2218620355294	0	0.237971734280662	low	<50	MALE	STAGE II	T3	M0	N0
TCGA-FR-A2OS	1.00821917808219	1	3.29192773018951	3.00023036197187	2.81351738345521	3.13183944860206	1.66437907181608	1.3638865783007	high	<50	FEMALE	STAGE II	T4	M0	N0
TCGA-FR-A3R1	1.87671232876712	0	3.34228075815905	2.17249606028465	2.74178668455689	3.03317937475201	0	0.838257014801628	low	>=50	MALE	STAGE II	T4	M0	N0
TCGA-FR-A3YN	7.74794520547945	0	3.23120257582642	1.26637962082824	0	3.05053892668269	0	0.476007826065554	low	<50	MALE	STAGE I	T2	M0	N0
TCGA-FR-A44A	14.5178082191781	0	2.36290794704964	2.15195217983868	0	3.32752906138204	0	0.372706423838447	low	<50	FEMALE	STAGE II	T3	M0	N0
TCGA-FR-A728	1.5972602739726	0	3.62770873362268	2.50980456561727	2.90468111949928	2.98076381127392	0.171272810629111	1.06473409122719	high	>=50	FEMALE	STAGE III	T4	M0	N2
TCGA-FR-A729	18.4	0	3.50019997185654	2.25017812292128	1.36807334179059	3.17436255213526	0.817155134465759	0.838265663665629	low	<50	FEMALE	STAGE I	T1	M0	N0
TCGA-FR-A7U9	1.56438356164384	0	1.75615984680859	1.87290021302284	3.75008355637694	3.04716765156467	0	0.55601003572278	low	>=50	FEMALE	STAGE III	T3	M0	N3
TCGA-FR-A7UA	3.18904109589041	0	2.32831931010687	2.06956263292059	0.346147221685414	3.45351327285327	0	0.354309888842117	low	>=50	FEMALE	STAGE I	T2	M0	N0
TCGA-FR-A8YC	2.9013698630137	1	3.68077508924003	0	0	2.8935772786218	0.407685905877337	0.514030893422154	low	>=50	MALE	STAGE II	T3	M0	N0
TCGA-FR-A8YD	3.02191780821918	1	3.69532106650786	2.66115625839375	1.86282548140402	2.66115625839375	2.1518412861227	1.85427291857548	high	>=50	FEMALE	STAGE II	T4	M0	N0
TCGA-FR-A8YE	8.7013698630137	0	1.37785913341782	2.83845351459522	0	3.42105885157334	0	0.300082523313091	low	<50	MALE	STAGE I	T1	M0	N0
TCGA-FS-A1YW	18.0767123287671	1	3.91100331449697	1.15033942131747	2.11023624184999	3.04094749041182	2.07144468541169	1.22269646371033	high	>=50	MALE	STAGE I	T1	M0	N0
TCGA-FS-A1YX	4.04931506849315	1	2.95534141152843	3.17832930809153	2.79306274828708	2.95380706529815	1.76947018024067	1.43723990019413	high	<50	FEMALE	STAGE I	T2	M0	N0
TCGA-FS-A1YY	19.0493150684932	1	3.57791241691044	3.26167712327765	3.75550596515499	2.88714977024228	0.69800079046376	1.60632146602218	high	>=50	FEMALE	STAGE II	T3	M0	N0
TCGA-FS-A1Z0	16.8876712328767	1	3.55779444311733	1.79369224742741	3.37213869554351	3.36567353067084	0	0.752096851305069	low	<50	FEMALE	STAGE I	T1	M0	N0
TCGA-FS-A1Z4	2.33972602739726	1	3.45995283576857	2.92059655828156	1.97121755770821	3.56338544071046	1.97121755770821	1.07570709698324	high	>=50	MALE	STAGE I	T1	M0	N0
TCGA-FS-A1Z7	0.649315068493151	1	3.01380946533977	1.98855203452065	1.90489780062722	3.06668530084797	0	0.646997993935622	low	<50	MALE	STAGE III	T4	M0	N1
TCGA-FS-A1ZA	2.30958904109589	1	1.46196156492547	1.78262872687662	2.41827127100743	3.06900329722066	2.93338456579454	0.829129436897181	low	<50	FEMALE	STAGE III	T4	M0	N2
TCGA-FS-A1ZB	4.07123287671233	1	3.24394580451986	3.14064375258229	3.31145816859808	3.18425885222483	3.53107343641981	2.21498761477535	high	>=50	MALE	STAGE II	T3	M0	N0
TCGA-FS-A1ZD	4.46027397260274	1	1.90910203250486	3.19429704102182	3.26980579903221	3.27023964180789	0	0.621857095023763	low	>=50	MALE	STAGE II	T2	M0	N0
TCGA-FS-A1ZE	3.87123287671233	1	3.81816796133703	2.42779668712164	3.06978515872897	2.81906972920788	3.08611125172019	2.45331414951243	high	<50	MALE	STAGE II	T4	M0	N0
TCGA-FS-A1ZF	1.28767123287671	1	3.68473092792856	2.41507365637021	3.04878581193583	2.74197774485416	0.770004920845759	1.42139790711833	high	>=50	FEMALE	STAGE II	T4	M0	N0
TCGA-FS-A1ZG	0.808219178082192	1	3.35759732564311	2.07049752596209	0	2.94323403131068	1.58133485555306	0.884448156721895	low	>=50	FEMALE	STAGE III	T4	M0	N2
TCGA-FS-A1ZH	2.72876712328767	1	1.20834470041243	2.17649773668133	3.77947608738774	3.21461034287494	1.34613899332915	0.627364781347121	low	>=50	FEMALE	STAGE III	T3	M1	N2
TCGA-FS-A1ZJ	3.94794520547945	1	3.61441339577018	1.68667966796995	0	2.9698802245277	1.34917281104994	0.829085440584731	low	>=50	FEMALE	STAGE I	T2	M0	N0
TCGA-FS-A1ZK	1.99452054794521	1	3.76466140759256	1.50634860800647	3.29809848820113	2.62055145692909	0	1.12946173920253	high	>=50	MALE	STAGE II	T4	M0	N0
TCGA-FS-A1ZM	8.43835616438356	0	3.09501114970214	0	3.58158203580947	3.28980305892828	3.02012982085762	1.01360992055666	high	>=50	MALE	STAGE III	T2	M0	N2
TCGA-FS-A1ZN	2	1	2.70300144444265	1.99639774970437	2.43980561031877	2.37236409379716	3.53282076719966	2.11762940436689	high	<50	MALE	STAGE III	T4	M0	N1
TCGA-FS-A1ZP	6.22739726027397	1	3.8606698503862	2.24567287038016	1.87002683783384	3.25984719047435	0.747492069128033	0.934249380675013	low	>=50	MALE	STAGE II	T3	M0	N0
TCGA-FS-A1ZR	0.950684931506849	1	3.22990180549894	2.67203491284117	2.53656794991736	2.90820996191715	3.38056447653385	2.05247369127597	high	<50	MALE	STAGE II	T2	M0	N0
TCGA-FS-A1ZS	12.4	0	2.08208883659335	2.3810029750595	3.20883590040483	3.03734087352466	0.492674108810495	0.710575179404476	low	>=50	MALE	STAGE I	T2	M0	N0
TCGA-FS-A1ZT	4.43013698630137	0	3.63898427861004	1.13821984070907	1.36807334179059	3.29204211957249	0.812114222254496	0.663090823183329	low	>=50	MALE	STAGE III	T2	M0	N1
TCGA-FS-A1ZU	2.21369863013699	1	3.69357523937124	1.19972070865945	2.03596237554381	3.01189763745894	2.40070328356168	1.2570886436287	high	>=50	FEMALE	STAGE II	T4	M0	N0
TCGA-FS-A1ZW	4.12328767123288	0	3.50036814698335	0	0.546564790323679	3.42141867101005	0.546564790323679	0.404036079032146	low	>=50	MALE	STAGE III	T2	M0	N1
TCGA-FS-A1ZY	2.25753424657534	1	3.63024767973314	1.48351197656997	0	2.70821333013114	2.11550920050471	1.10735419690011	high	>=50	MALE	STAGE II	T3	M0	N0
TCGA-FS-A1ZZ	2.25205479452055	1	3.87397562526128	1.72777794191933	2.64805392863742	2.86597175197925	3.14090657888573	2.04377095831552	high	>=50	FEMALE	STAGE II	T3	M0	N0
TCGA-FS-A4F0	6.48493150684931	0	3.79246895813333	3.15807790698661	0	2.61937013996676	0.980643204554888	1.28406683892896	high	>=50	FEMALE	STAGE II	T4	M0	N0
TCGA-FS-A4F2	4.17808219178082	1	3.36326702927197	1.88493674359922	2.86876417181431	2.84075575154608	1.22405324359279	1.20223838247055	high	<50	FEMALE	STAGE II	T4	M0	N0
TCGA-FS-A4F4	5.55616438356164	1	3.66502001909245	2.35693287820391	3.61010135411287	2.92924581348436	0	1.13152210301511	high	>=50	MALE	STAGE II	T3	M0	N0
TCGA-FS-A4F5	2.39452054794521	1	3.77147914808662	2.17884028002366	3.23713281861353	2.86412204546611	1.56024529302534	1.60868194095606	high	>=50	FEMALE	STAGE I	T2	M0	N0
TCGA-FS-A4F8	14.5698630136986	1	1.99521198206362	2.26553558285652	0.329392529774109	3.37777656324078	2.08668873804249	0.564486801310908	low	>=50	MALE	STAGE I	T1	M0	N0
TCGA-FS-A4F9	2.83561643835616	0	3.34925852949961	3.18315726928808	0.464811379434759	2.8632949402446	0.464811379434759	0.929488144220553	low	>=50	MALE	STAGE III	T4	M0	N3
TCGA-FS-A4FB	2.22739726027397	1	3.46111819214953	3.14121221699558	1.94916548108246	2.3455595990675	1.64410177327501	2.02008061444918	high	<50	FEMALE	STAGE III	T2	M0	N1
TCGA-FS-A4FC	4.53424657534247	1	3.7578153695016	2.65273985925099	3.21611466253472	2.94779639551811	3.41103859138971	2.57608471146809	high	>=50	FEMALE	STAGE II	T3	M0	N0
TCGA-FS-A4FD	6.72328767123288	1	3.63656045036104	3.27496750697927	3.19384718727944	2.96508083513746	1.85478793409825	1.91642893124426	high	<50	MALE	STAGE III	T2	M0	N3
TCGA-FW-A3TV	1.12602739726027	0	3.62419260171923	3.15310305899585	1.37196805603926	3.0739938602726	0	0.900783622040061	low	>=50	FEMALE	STAGE III	T1	M0	N2
TCGA-GF-A2C7	0.0575342465753425	0	3.75311987706256	2.30682716035978	2.53395212581058	2.69486700238423	3.51898604289584	2.60098531456982	high	<50	MALE	STAGE II	T4	M0	N0
TCGA-GF-A3OT	0.824657534246575	0	0	1.48009188482991	3.02673332209089	3.11924427667506	2.78689866891527	0.51337564886295	low	>=50	FEMALE	STAGE III	T3	M0	N3
TCGA-GF-A4EO	1.61917808219178	0	3.54420524028471	0	0.346140185025028	3.37037345615627	0.346140185025028	0.391481036654113	low	>=50	FEMALE	STAGE III	T0	M0	N3
TCGA-GN-A263	1.27945205479452	1	3.76450911367714	2.1973429959007	3.21228435119874	2.78326092907717	3.01344296418967	2.35992910028576	high	<50	MALE	STAGE III	T4	M1	N3
TCGA-GN-A267	5.36986301369863	1	3.82272051295253	2.30119446594814	2.85408843163308	2.69529518365915	2.30119446594814	2.07723362072485	high	<50	MALE	STAGE III	T4	M0	N1
TCGA-GN-A268	5.23287671232877	1	3.6946047398678	3.23070928219762	0.466434486839618	2.77649980086601	0	0.9784692968661	high	>=50	FEMALE	STAGE II	T4	M0	N0
TCGA-GN-A26A	2.70684931506849	1	1.50368664754043	1.91785856193891	3.29587364755523	3.09623416964778	0	0.477441868866775	low	>=50	FEMALE	STAGE III	T3	M0	N1
TCGA-GN-A26C	2.24931506849315	1	2.17237066784149	1.84489787749189	1.32191210973775	3.19890768266119	0.427439153733163	0.46677510620603	low	>=50	MALE	STAGE III	T4	M0	N2
TCGA-GN-A4U3	10.158904109589	0	3.4466227602231	1.16045633491045	1.16045633491045	2.58326246156593	0	0.746188366244213	low	<50	MALE	STAGE III	T3	M0	N1
TCGA-GN-A4U7	0.868493150684931	1	3.54985980085621	1.54051248486389	2.50218685976006	1.71375945916281	1.94709805507859	2.49741409444175	high	>=50	FEMALE	STAGE III	T2	M0	N3
TCGA-GN-A4U9	1.84383561643836	1	1.58683611386876	2.72685553778921	3.34863479910557	2.70021743720065	0.181742857076102	0.744612424579403	low	>=50	MALE	STAGE III	T2	M0	N3
TCGA-HR-A2OH	5.49041095890411	1	2.44797368201702	1.28359083284203	0	3.42688630828055	0	0.307221113539595	low	<50	FEMALE	STAGE III	T3	M0	N2
TCGA-IH-A3EA	1.43561643835616	0	3.68927276680379	2.27314435162181	2.27314435162181	2.55793619252448	1.92987543645332	1.82113553569288	high	>=50	MALE	STAGE II	T4	M0	N0
TCGA-QB-A6FS	0.602739726027397	0	3.55366289689694	2.48400017253296	1.7800811816696	3.03821017216749	0	0.83506818062781	low	<50	MALE	STAGE III	T0	M0	N3
TCGA-W3-A824	19.013698630137	0	3.66557039079732	0.745616406658013	2.36835606766182	3.02513803817146	0	0.67509163232682	low	>=50	MALE	STAGE I	T2	M0	N0
TCGA-W3-A825	5.25205479452055	1	1.45619078346944	2.20839577115303	3.1223706322422	3.13395572568916	0.837636349025602	0.579747321598298	low	>=50	FEMALE	STAGE II	T3	M0	N0
TCGA-W3-A828	10.0904109589041	1	2.72375185436854	2.4821866595756	3.47242538330122	2.8920795256	2.58997819771066	1.60790615701961	high	>=50	MALE	STAGE II	T3	M0	N0
TCGA-W3-AA1R	9.25753424657534	1	3.67967803776091	0.348796580607723	0.915290892544431	2.62011993402432	0.348796580607723	0.70728293068828	low	>=50	MALE	STAGE II	T3	M0	N0
TCGA-W3-AA1V	3.50684931506849	1	1.94437654266043	0.446940302204518	3.05928706989617	3.09141576871134	0	0.401263398958982	low	>=50	MALE	STAGE II	T3	M0	N0
TCGA-W3-AA1W	18.2630136986301	0	3.57928074218087	1.6504679491223	0.551810801779706	3.34824805873939	0	0.518024430995381	low	>=50	MALE	STAGE II	T3	M0	N0
TCGA-W3-AA21	8.75342465753425	1	3.8293920961809	0	0.978984721819764	2.286343436748	0	0.772560208395591	low	<50	MALE	STAGE I	T2	M0	N0
TCGA-WE-A8JZ	2.0027397260274	0	2.15882059153132	2.41641594879355	3.56921526196489	2.83346673391318	1.75434935136222	1.15231753600819	high	>=50	MALE	STAGE III	T4	M0	N1
TCGA-WE-A8K1	4.08767123287671	0	3.56970878006321	1.77038392973401	2.42215787630439	2.99702066394007	0	0.814251649453836	low	>=50	MALE	STAGE III	T3	M0	N3
TCGA-WE-A8K5	5.0958904109589	1	3.73000251884528	2.6232753152045	3.57123246670639	2.84588734706643	0	1.26381845246284	high	>=50	MALE	STAGE III	T2	M1	N3
TCGA-WE-A8ZO	5.87671232876712	0	3.82785481723408	0.437668897464763	2.53371515958582	3.19252963968712	0	0.623094721824106	low	>=50	FEMALE	STAGE III	T3	M0	N1
TCGA-WE-A8ZQ	5.26849315068493	0	2.71293971932103	2.98587020102885	3.05539992900756	2.45421430311363	0	1.1576046190747	high	<50	MALE	STAGE II	T3	M0	N0
TCGA-WE-A8ZR	0.750684931506849	1	3.7780296059179	2.83115198309128	2.98429937870886	2.91522349709435	0	1.1907315624626	high	<50	MALE	STAGE III	T4	M0	N1
TCGA-WE-A8ZT	0.983561643835616	0	1.85966333052992	3.1452861301914	0	2.80926531001922	0	0.513844003647104	low	<50	FEMALE	STAGE III	T3	M1	N1
TCGA-WE-AA9Y	1.01369863013699	0	3.78310164693789	3.09102901539459	3.1158973689091	3.00267548421943	1.122742549537	1.57993895642016	high	<50	MALE	STAGE III	T2	M0	N3
TCGA-WE-AAA0	3.36712328767123	0	3.26453532007838	2.05789949126745	1.6951073520364	2.99045389511655	0	0.717311385046856	low	<50	MALE	STAGE I	T1	M0	N0
TCGA-WE-AAA3	1.78356164383562	0	3.75726790769331	1.90776464245406	2.59782695299683	3.11712591355186	0	0.84655901092781	low	>=50	FEMALE	STAGE III	T4	M0	N2
TCGA-XV-A9W2	1.14246575342466	0	3.48759526768352	3.0101049256385	3.19658082734333	2.13981369031284	3.86702522819545	4.393686047345	high	>=50	MALE	STAGE I	T1	M0	N0
TCGA-XV-AAZV	1.12876712328767	0	3.25962348255176	2.90838357004831	2.83363362543347	2.83055795004648	3.77263691500321	2.57344712905145	high	>=50	FEMALE	STAGE II	T4	M0	N0
TCGA-XV-AAZW	1.07671232876712	1	2.30229769919672	2.81628123408494	3.49392255200881	1.57065333477611	3.78240950855027	4.13072509822497	high	>=50	FEMALE	STAGE II	T4	M0	N0
TCGA-XV-AAZY	1.10958904109589	0	3.6019115974843	3.47358769946388	2.70091994467835	2.62579743277714	2.68444197219056	2.70446396804032	high	>=50	FEMALE	STAGE III	T4	M0	N3
TCGA-YG-AA3N	0.838356164383562	0	3.67204972844313	2.26256199615193	2.30056463852953	3.06724455467981	3.66939445843974	2.06350432023877	high	>=50	MALE	STAGE II	T4	M0	N0
TCGA-YG-AA3P	1.2027397260274	0	3.29426150434561	0.966813092529814	0	2.91416150755871	0.966813092529814	0.619602718767564	low	>=50	FEMALE	STAGE II	T4	M0	N0
TCGA-Z2-A8RT	2.2986301369863	0	3.83372875062849	2.0297556697814	2.63392754691455	3.12739538049859	0.496616249297243	0.99485751584397	high	<50	FEMALE	STAGE II	T3	M0	N0
TCGA-Z2-AA3S	8.08219178082192	0	3.97778590470126	1.49247964133737	0	3.0796292146377	0	0.611604427120971	low	>=50	MALE	STAGE I	T1	M0	N0
TCGA-Z2-AA3V	1.33150684931507	0	3.495389580755	3.49728534322711	0	3.00275255934002	2.39229626309632	1.41325502341292	high	>=50	FEMALE	STAGE I	T1	M0	N0
